# Supplementary material for: Deep Evolutionary History of the Phox and Bem1 (PB1) Domain Across Eukaryotes
Source: Sci Rep. 2020 Mar 2;10:3797. doi: 10.1038/s41598-020-60733-9 (PMC7051960; doi:10.1038/s41598-020-60733-9)
Supplement: Supplementary file 5 — Supplementary Information 5. [file 41598_2020_60733_MOESM5_ESM.fasta]

>GA_AKCR_2002629_Parachlorella_kessleri.p1|229_317
VVATSIPVEVEARPSAKAQPLGELPLSVESSYGELLTAIQAAFGERLPRKAGMRLVYQDADGDWLLLLPDVPWQLFAGSVRRLLVTYK
>GA_ALZF_2020169_Halochlorococcum_marinum.p1|284_378
SRPTSQVVECSIEDAAGKEQATRARSLDLAGFDSLRHLWMGLRAMFESQLPQLADAKLVYQDADGDWLKYTPDKPWSSFVTSAHRLSVRPADQP
>CA_APTP_2015690_Ishige_okamurai.p1|1_84
HLLKLRYDGVLRITEIDAPRFEVLVKAVETAYGIDNIEHYKFTYLDSDGDQVSFDTDAELELALRTTPAPLRISVSAKSPLSS
>CA_ASZK_2000638_Punctaria_latifolia.p1|39_111
TKKKIKLKLEFNGSKRVAAVYEGYTFARLHQRLCEDFGFDVFLEYEDSDGDKVMLNCENDLTELLENEQGTV
>GA_AZZW_2004419_Chlorokybus_atmophyticus.p1|921_980
QTPLLTFQSLVNEVVKLFRLNTAQQLKLKYFDGEEWVLITNDKDLHEASRVAVKANANS
>GA_AZZW_2021372_Chlorokybus_atmophyticus.p1|458_554
DVMASERFTYKIEDSVGRVHRFQAAANDYEEVVGAVTQRLEVSEDEVRRHLKYVDDEGDEVSISCDADLTAAVALARSLSSKILRLQVFKKPTRTA
>GA_AZZW_2021616_Chlorokybus_atmophyticus.p1|666_763
TMHEQGFCKVFKNGSGVGRLVDLKRITSYTQLEDEVAQLFKLGKNEYRDSEGRLHMVYEDRDGDTMLIEGGPAPWSMFLSSAQRIHLLPPENSMKAD
>GA_AZZW_2021745_Chlorokybus_atmophyticus.p1|632_708
KDSTVPRVKCFVQGTPVGVSIDLSRFNSTEKLKDTLLATTGGTNVVYQDADDDMILLGDESWEYFLKTVKKMYIRT
>GA_BAZF_2072625_Chaetopeltis_orbicularis.p1|44_126
TNLWKYDGGESHNFSMPMNVTFQEFLQQVGKRWPTVGLRYADARDNPDPSELISLQTEDDYEEMKDEYRRAVDLGLQSKNIP
>GA_BFIK_2004609_Entransia_fimbriat.p1|311_407
PRDGDGKLSYHGGETRNMTVARDIKYEELIFKFCEXGTDLTIKYQLPNWGLDTLVSVTNDDDVANMMDEYDQLEARGARDGSQRLRLFLFSAEEQQ
>CA_BOGT_2014263_Mallomonas_sp..p1|2_95
DSSTLAIKLTYNGIIKRISFRICEFSFENLSQTTFRLFPSICSSRILFRYTDADNDEITLSTDAELDDALSFFQCMTKLTCVKFVVVESAVLF
>GA_BTFM_2005445_Monomastix_opisthostigma.p1|27_111
RMASTVLFKVTHATDTRRLTVGSDSTDFAEFCNKISALFGVAPGQLVFTYTDADGDTVTLATQSDMDELMLQQLNPVRLTMRLS
>RA_CKXF_2002994_Gymnogongrus_ftabelliformis.p1|1_89
SSLSFKASYKNSKRRFAVESTTSFADFQARIASMFSLTPPFTIAYEDDEKDIVSVSSDAELHELFCIASTAEISLLRLHIYDSEEELP
>RA_CKXF_2004893_Gymnogongrus_ftabelliformis.p1|449_540
NIDTLIGVKVEFRGDIRRLRIGVKSSFQSFASELCDLFELQGPLTIKYRDEENDFVTIANERDMKEMIYMVKEHRLVPLRVQLEERPVQNE
>CA_DBYD_2059002_Synura_petersenii.p1|1_88
ISIKLSYKGEIRRAAISKSSFNYESLNNFARRLFPLLNEVRKFSFSWTDDDGDKITMSSNEELLEAFRIGEGESTGLLRFEVSLNEN
>GA_DFDS_2041262_Desmidium_aptogonum.p1|1_94
DNLQVIKVKFSGSMCRISARKSTDENVISLTALETRLRASFKLPTAAYLALTYKDSDGDVITISSDQDIVDALVYQELNPLRIDLDVQLPEGV
>GA_DUMA_2036503_Tetraselmis_cordiformis.p1|2_96
RTRRLPVFKVSLGDDTRLWNPGEALRYDELHCKVIEMFCYDLEQSSTFLIRYTDADGDKITVASDGDLNLLLRSFRTYESQVRLTVEKRKKAKE
>GA_FMRU_3048952_Zygnema_sp._2_samples_combined.p1|1_88
ATHLVKIKLDDDLRIMEIPSPPRFEGLVKAVMEAYAVPPRKEKQLSFTYRDNDGDEVRFDTDAELDLAIRTSSVPLRIMVQKNARSR
>GA_FMVB_2002844_Scherffelia_dubia.p1|1_90
AGRLLFKLQCGGDLRRWTLEGPPEALTWTALHEKLRELFGDAADEAALQYTDADGDRVTLGCQSDVVELLRQRLEGVYLTVAVKDKAKD
>GA_FMVB_2004451_Scherffelia_dubia.p1|45_139
DGLYKYIGGESYLESVPRSWRYHELMFRLTEKVQQGVSVKYQVPGEELDPHALISVNDDNDLQEMFDEYYRGLHRPGTPVKTFRLRVFLFKAAE
>GA_FMVB_2038112_Scherffelia_dubia.p1|161_258
YGKVYKGGETRLVTLELDQNTKRTQLIRQLMGVGSSNDVSALEAAQVKYELPSEPGIFVAVTEDEDVQNMFEEWQSAQAPNGAAKKLRLFIEKVAPE
>CA_FOMH_2016910_Sargassum_integerrimum.p1|447_533
GGGSVSIKVEDEAGRVHKISASAGSLGSVLQAVAERTGIPSDAVRLTYKDESGDIIVLASDDTLRVAVDLAKASNSRSLKLAASRM
>GA_FPCO_2028016_Interfilum_paradoxum.p1|382_472
LQTSFTFKIEDRQGRNHRFTCGCQSMAELVVALSTRLDLPPAAIPPISYIDDEGDRVLLSGDGDLSSAVNVARSAGLKNLRLYLDFSSGG
>GA_FPCO_2028362_Interfilum_paradoxum.p1|499_591
EMDVGLTVKATLGQDTARFKLSPEMGWQEVVSEVAKRLKVEPSTVKLKYLDDEQEWMLLSTDQDLAECIDIVRSTGNSIIKLMVTGGEGVGQ
>GA_FPCO_2029246_Interfilum_paradoxum.p1|1_89
AFIVKATYGGVMKRLTYAEEGPTAFQNLVKTLKESFSIPEAATLRIQYMDQDKDKVLLSDKKDLFDAVTVQKLNPLYLEVTVISEDQP
>GA_FPCO_2029587_Interfilum_paradoxum.p1|294_377
LERPAIPLKLVYQGHDIRKTELPANGGLRTLREVVQKRYPGSKNVLIKFQDEDADWITITSNEELRGALELAGYAGKSAGAEN
>GA_FPCO_2030410_Interfilum_paradoxum.p1|339_437
GEIKFTDGKLRYVGGETRIFTVSRDITYSELMFKLTEYYSEALSLKYQLPDMDLDTLLSVSSDEDLASMMEEYDEIERKAAEGKAQRLRLFLFSAEDK
>GA_FQLP_2009864_Klebsormidium_subtile.p1|709_785
EEEQRSQVKCFVEESPYGVVVDLSQYKSTQQLKNALLDATRGRLVVYQDKDGDMILLGDEEWSFFLKTVSRIFIRK
>GA_GGWH_2009874_Onychonema_laeve.p1|1326_1402
VRGESQRVKCFVEGSPFGVSVDLSRFHSTQELREALLSVTEGTSVVYQDRDGDMILLGDESWDFFLKSVKRMYIRR
>GA_GYRP_2005594_Euastrum_affine.p1|393_484
PDQPIMFKMEDKKGRVHRFHCKSDSLTELVCAIASRLGGDFDPDNPPSIMYDDEEGDKVVISVDDDLSAAVKFAKASNMKALKLSLDYHGD
>GA_HAOX_2000118_Spirogyra_sp..p1|141_233
VKPFNVSTKVIKSGAIGRMINLSKFSGYEELKVEIGTMFKLSAHDFEEEWHLTYVDHDGDILLLGDASWQEFLSAVRAIKVLSSNEVSLLSA
>GA_HAOX_2002346_Spirogyra_sp..p1|1_91
EGLQVIKIEHNGTLRRFTYPEKESISFSSLDSKIRELFKFNSETYFSLSYSDSDNDIVVMSQDEELKDAISNQKLNPLRIKVAKSLKAAD
>CA_HFIK_2069821_Sargassum_vachellianum.p1|1040_1122
FVYKVNDEAGNLRKFRASASNLERVRQAVANQIRVPMEELVLKVEDDDGDEILLTGDDILHEAVSLARTSSSGALKILASRK
>GA_HVNO_2008550_Tetraselmis_chui.p1|10_97
SPLCAVPFKFTLRKDTRRWTPSTRPTHGELLARVRMTYELPEETTINLKYTDADGDQVTLASDSDVQELFRQSLPVIRVAVTAPEWA
>GA_HYHN_2002361_Prasinoderma_coloniale.p1|755_852
GDSGDIVIKAKYGGETVRVRMPAAQAALATVIARVATAIGCAPPAALKMRYLDREGDLIRLETQQDFDELVAATLEARPAEVPQRPLTVRLDVVDAL
>RA_IEHF_2001841_Dumontia_simplex.p1|480_572
PLASFKFKDINGEFRRIKVPMTLEPGDFDQFVVDVRRRFGGSTGVGPIKIKYVDEDRDEVLISNDEDLASCFEDFTGIRQGTIQLKVYEVER
>GA_IJMT_2016123_Aphanochaete_repens.p1|2_92
TMSLVVKIQFGQDTRRVSVSSGLPNFQALADLLLRLFPNLNLHDYAIRYTDPENDLITVSSDIELREAIDLCTSERAPLRLLITPKDQIS
>GA_IJMT_2089881_Aphanochaete_repens.p1|159_237
KALCGDEVRTLKTKAGVRFEELSTEIANMFSKKRFRLKYKDSDGDEVTISRDEDLAEAIKSLPSGVRTLKIFVYERRE
>GA_IJMT_2091548_Aphanochaete_repens.p1|322_407
HVRVFKCFLDDDVRLLTVETKQLSVQYLIAQVTEEYNRERLVIKFMDEDGDLIRITKQQDLDYFLALYGHSKALKLFVFEDKGLV
>GA_IRYH_2006286_Heterochlamydomonas_inaequalis.p1|656_742
LVECLMEVAGHALSQMQPQIVDLAKIRSFKDLWSHLAELFRDDMPDKMDAKLIYLDDEGDWIMVTPEEHWSLFVASALKILVTSRC
>CA_IRZA_2008892_Proteomonas_sulcata.p1|859_934
DALQEKRIYKLGDNFTYGELCDKVMELWKGPLTIKYEDEDREWTTMVTNEDLDEAKASCYNHEVRKMTLRVMGEP
>CA_IRZA_2009647_Proteomonas_sulcata.p1|365_438
EGSQEKRMFKLPSDFTYKNLYEKLLTIYSSRFSISFEDEDQEWIMLTNDEDVETARESGSQSYKQKLILKVSF
>CA_IRZA_2010067_Proteomonas_sulcata.p1|155_258
SNVFEYKVKIEFDRTKRVVSASIKWEWSEFLAHISKALELDVDHFEGPEPQLHLHYIDKEGDVIVVTNEEGYEEMTTQYTTSAPWRDLPPLRIVVLQGDVDPI
>GA_ISHC_2045732_Staurastrum_sebaldi.p1|341_436
ALEPGLDGGVEYRGGEKRMIGFPRSMAYQALCDKLAQVFGQVPRVKYQLMHDRDLVISVSNDEDVENMLAQCQCPGAGQSYCRELMLVLEFQEQQ
>RA_JEBK_2023167_Eucheuma_denticulatum.p1|346_430
DEGKMTVKVEKDGDLRRLRIDTDWTFEGLREELVGMYGLVGEFSIRYRDEEGDFVTVASEKDMKELFQLVKEHKLVPLRMKVVM
>RA_JJZR_2000281_Rhodochaete_parvula.p1|494_588
TEVVFKLKDLNDDVRRIPMTFQSHDFNESFDQFLSRIRAGFGVSSKQTIKVKYIDDEGDEVVITNDTDLAECITVVSEMKSKTVQLRVSVVPDP
>GL_JKHA_2011089_Cyanoptyche_gloeocystis.p1|5_101
SVPQGLRLKCHIGGHFEETPHGSRRYAGGEIRVITLPPDISYSELMFKLCEDYGGVTLKYELGDGDLVTVRSQEDMLELAREYRYLLLKSQKRFLE
>GL_JKHA_2019758_Cyanoptyche_gloeocystis.p1|1_85
SFKSNYKGALRRFALTPPTWETLQGTLRHLYGAPAYASVTVQYKDEDGDDIFIGSDMELEEAIRIGAKKAVLPINVEFNPAIEN
>GL_JKHA_2031828_Cyanoptyche_gloeocystis.p2|455_548
APGVEFTVKASLGDEIARFKLDSHRNVVDLYREVRLAFSHVIPRECDIAVKYKDDDGDMVGLLREEDLRECLALAHNQGTKRIAISVNIVSLR
>GA_JOJQ_2007390_Cylindrocystis_cushleckae.p1|6_94
NKNLVVKIKYGNTLRRLTVPRSTELSYSWLEGKVRSLFQLPEDAPLSVTYVDNEQDVVTMGDDMELKDAVSLQGLNPLRLTVSVFNSE
>GA_JOJQ_2038013_Cylindrocystis_cushleckae.p1|191_285
GTASLQYIKVNKYPSSITRKLEVSRLVNYDELRSQITNLFGLGNEDPLENYNVTYKDKDGDIILVGDEPWGDFLLNVRSIELFTNLPEGEDGKG
>CA_JQFK_2080261_Nannochloropsis_oculata.p1|152_241
NRQITVPVKLTMDSDTRAFQLAPGITYSELMEHARQLFPNAGPFVLKVLDKEGDLVTIASRADINRAIQESIDAAGKSGRIQQGSLQAI
>GA_JTIG_2004837_Bryopsis_plumosa.p1|168_241
LYFSAKCTLDSETRVIHLSHNTSYAELLDVLKAKFPTSGPFVAKYLDKEGDLVTITEQSDISNAIAEVLAAYE
>GA_JWGT_2063704_Volvox_aureus_M1028.p1|37_131
PRQWRYVGGEVYNESFPLDSKYAEVMKRLNDKFGDTVSFKYLCPGDDIDPDNLVQVQGDDDLQEMCDEYHNALQKSSTPVKTVRIKVFVFRAVI
>GA_KADG_2047154_Ignatius_tetrasporus.p1|104_189
VNGTVVYKDGEIRLTTFRPPYTWENLAAVLPDYCTNTEAIKATWQLKFALPDDESTLVDVKTDADVYNMVEEVMDYKQTKPTYKV
>GA_KEYW_2002865_Gonatozygon_kinahanii.p1|331_409
MVVLKLLMNGHDLRVGQMPITYGFKQLQDISKTTFSLSPESSILLKYVDDDGDLITMTSRSDIQAAIRIAAAIAPNPS
>GA_KMNX_2004693_Nucleotaenium_eifelense.p1|3_91
RLHTVVKVKYNGSLRRFNFDETKDCSFALFSKKIRNIFTIPVEVAIVVTYIDDDDDQITMACDDDLVDAISVQSLNPLRVTVSHASLV
>GA_KYIO_2003156_Mesostigma_viride.p1|333_437
EHEGEPRFVFKMERPASSAVAMSPQRSPSENPNILKFFSSSSSLRELRLNVIKRLGWSDPEALEGVLKYMDEDGDAVTIGCDADVQAAVRGARLHGAKFVMLAL
>CA_LIRF_2015667_Dictyopteris_undulata.p1|758_850
GWDEKFVYKVSDDSGHTYKFKASAEKLESVLVAVAEKLKKPKESLLLKYADDDGDQIVLSGDDSLHEAIDMARASSAPALKLVASLKLGTVE
>RA_LJPN_2003218_Gracilaria_blodgettii.p1|395_487
PVASFKFRDINNEYRRIKVPMNLGPGAYDQFVLDVRRRFAGSNSVGAIKIKYLDEDKDEILISNDEDLESCFEDYLEMRSKTILLRVYEAEH
>GA_MCHJ_2016284_Micrasterias_fimbriata.p1|625_718
QPGGLVTVKATFGIDTVRFKVPLNGMAFRTVEEEVASRVKLRPGEFSLKYLDEDEEWVVLASEQDMMECIDITRAQGNNVIKLVVKAEIDASH
>GA_MCHJ_2017763_Micrasterias_fimbriata.p2|10_100
SMEDGRVRVRGGETRMLALPRSITFQELATKLMREYGVLPSIKYQLRSEEDALITVASDEDVENMLEECEREAAAHRKKLRLFLERPQVA
>GA_MCPK_2014984_Bathycoccus_prasinos.p1|903_975
VPQLVVKFRVGADTIRFRLLHKWSVQMLLDRIRKLIVFPDSAKLKYMDDEDDMCILQSEHDLDECIKFTEHR
>CA_MJMQ_2004620_Hemiselmis_virescens.p1|9_88
DEEGEETRWVFRLDTDNFHFSDIYTRLLEKYGERLVITYQDEDEQWISLQNDEDLAEAKKSGKERAKHKLSITVAQEVP
>GA_MMKU_2001882_Nephroselmis_olivace.p1|1_89
AGTVLKIFFQDAIRRMTVDLDDVETFREFQDLVAEVLALDDASNYRFSYIDADGDTIALVNDCDVDELTTQGLKTIRVNVVRAAEPVY
>GA_MMKU_2049414_Nephroselmis_olivace.p1|189_263
MPPLSVKFVKGDDIRLGQLPATVNYVELLSAAQSKYPGAGSFSLKYKDRDGDLITITSRADIRTAGVEAQAGVD
>GA_MWXT_2012711_Chara_vulgaris.p1|153_241
TIEEHFFCKIFRGGELVGRAVDLGKFSNYDQLCAELSVMYGIDRHELQKNMAYRDSEGHWVLVGDEPYRHFAGTARKAMIMSTGGDHP
>GA_NBYP_2052036_Mesotaenium_kramstei.p1|212_301
DHRASPRIKVYLPGSIGRKLDIRRLTGYADLKHEVALLFGLLEDELMSKYRVAYMDLEGDVLLVGDEPWGEFLMNVKNLQVVPMQEIEN
>GA_NBYP_2055233_Mesotaenium_kramstei.p1|399_491
APAGTFQFKMEDKQGRLHRFNCGTESLTELSASIATRCASDWDHEHPPAIMYLDEDGDKVLLSNDEDLTAAVQFARTSQSKSLKLHLGFTPM
>GA_NNHQ_2003350_Spirotaenia_minuta.p1|291_387
PPADWFVYKVQDANEGPIHRIHAPANDFSKLLQAIALRVGSASPARLRAAVRYIDDEGDEVSITCDSDLAAAVLVAKQARSQVVRIKLVAGRSFGK
>GA_NNHQ_2007429_Spirotaenia_minuta.p1|1_88
ATTVVKVKFGEDLRRLTIPTSVDFNFVDSRVRELFGIPAAATLLLTYHDTDSDVVTLASDNDVADALRVQRLNPLRLFAEVKGNDEA
>GA_OAEZ_2005814_Persursaria_percursa.p1|175_263
QSNNQFVCKVTMETETKILHLPFGVTYYTLQQAIKEKWTGLHNFKIFYQDRDQDWVLVTCARDVQKAQQDIISYAQRVLSHRQRQGLD
>GA_OFUE_2047682_Lobochlamys_segnis.p1|187_268
LANTTFAAKLSLGDETKLLHITATTSYAELLSAAQAKFPNAGPIVLRYVDKEGDLVTLTCRADLQQAIGELLLANRNHISA
>GA_OFUE_2047741_Lobochlamys_segnis.p1|23_137
EMAGAIKLRLHYQGQFYKENGSWAYSGGEVFNESVPRSFKYSDLCRKLNDKFCDTVSFKYLAPGEDLDPSNLIAVGDDDDLQELYDEYDTALRRPGTPLKTFRIKVYVFPACQF
>GL_POOW_2009423_Glaucocystis_cf._nostochinearum.p1|11_112
NEPMAIRLKCHVGGRFVVDGNTRRYEGGEXXXXXXXHFGITYSELMFKLAEEYGAVTLKYELGDGDLVTVRSQEDVMELCHEYRDMRSVKRYLEVYLFEAM
>GL_POOW_2012277_Glaucocystis_cf._nostochinearum.p1|1_93
LTVKVCLGEDIRRFQAERTIRYSELDETLKQLYFPSCSPPFFVKYVDEDGDLVTVSSDNELEEAIRLAIRSGEDESKAMLRLYIDVPTYSAS
>GL_PQED_2012992_Gloeochaete_wittrockiana.p1|88_170
GGQRRYEGGEIRLMTIPFNISYSELMFRLAEEYGAVTLKYEIGDNTGELVTVRSQEDVAELCSEYAELRRTSKLRYLDVFLF
>GL_PQED_2052415_Gloeochaete_wittrockiana.p1|351_426
VEALYEGGSFVFSTRFGQSFADLKSLLRHLLYVDASEEGDIAVKYKDEDSDWVWMVRENDYQLCQQLGKEYMDNK
>GL_PQED_2053825_Gloeochaete_wittrockiana.p1|595_687
QNEVEYTMKVSFNDELARFKFGGKRSLNDLVHEVRAAFEHVIKPEQTMSLKYKDEEGDFISLVRDQDFAECLQVARYTNNRCNIVVTLKQKS
>RA_PYDB_2000614_Sinotubimorpha_guangdongensis.p1|1_85
SQGVKATYGSTKRRIVIARDVSYGAFREQLIRLFGITNTDEGQPIPADDITFSYRDSDGDVITVSSEAELREMFRITNEPTLLM
>RA_PYDB_2025587_Sinotubimorpha_guangdongensis.p1|29_104
IMSVIIKATQGAVIRRLPFQAPETLESLRTQLSTHFTISADARLTYKDEDGDEITFSTDAELVDQLRTAALNPVK
>GA_QPDY_2002632_Coleochaete_irregularis.p1|332_409
RRPPIPLKLVYEKGSDLRRATLPPRCGPRGLRDIVQQRFPSSKAVIIKFRDMEGDLVTITNAEEFQLALAGYVERPR
>GA_QPDY_2005537_Coleochaete_irregularis.p1|159_239
CSSGAEFCKVWWHQEPVGRTVDLSRFGSYQELFQTLAEMFHVDSFELHYQDKGGHWVPVTAVKPYTHFATTAKRARIVTI
>GA_RAWF_2006144_Uronema_belka.p1|31_134
GEFKVQDSAYKYDGGQSFMESVPRTCTYSELIHKLNEKFDHDLSIKYLAPGDVLDPQNLVSVQDDDDLKELYREYFAWHKRNPKSEGTFRIRLFLFNAVEDED
>GA_RHVC_2038843_Dunaliella_salina.p1|165_273
GPNLQLTIKATLGNESKLVTAPLTVSYYELLQAVKAKYPDAGPFRLQWTDKDGDNVTVTSRQDIQTALSELFLAFQKQHGGAHAPRLLQQNGLPPLKLQVVPVEKQSQ
>GA_RPGL_2023221_Cylindrocystis_brebissonii_M2853.p1|297_394
AGAPPGSFAFKMEDRRGRVHRFTCGTESLTELTASVAARCGKDYDPNDPPAITYVDEDGDKVLLSSDADLAAAVHFARTSQTKNLRLHLDYDHTLAA
>GA_RPQV_2004229_Phymatodocis_nordstedtiana.p1|457_533
GDGESQRVKCFVEGSPFGVSVDLSRFHSTQELREALLSVTEGTSVVYQDRDGDMILLGDESWDFFLKSVRRMYIRR
>GA_RPRU_2001832_Staurodesmus_omearii.p1|56_146
TMSNGKIVYKGGETRMMAFPRTISFHDLAAKLTHEYGRLPCIKYQLPNEEDALITVRNDEDLENMLEECDREATHSKKLRLLLEKADVGT
>GA_RQFE_2037907_Cosmocladium_cf._constrictum.p1|595_688
GGDPVVTVKATYGSDTVRFKVPLKGAAFRTIEDEVASRVKLRPGEFSLKYLDEDDEWVVLASEQDMVECVEISKAQGHSVIKLVVKVETGNSS
>CA_RWXW_2003827_Sargassum_horneri.p1|24_115
INMATTLVKIKFDEDLRMVEIPSQPCFSEFVKTVAEAYDLALGEAQSLTFNYKDTDGDEVRFDTDAELELAIRSSPSPLRVTIQSSYARGK
>GA_SNOX_2006283_Planotaenium_ohtanii.p1|290_386
TVGPPLSFKMEDRKGRKHRFSMAVGSESMSELICAVASRLSSDFNPDNSPEILFEDEEGDRVVLSSDEDLKSAMDFARAIKAKSLRLHFDFHESEP
>GA_SNOX_2007773_Planotaenium_ohtanii.p1|370_456
SNSEKLKIKLIYNGVDIRRAEFPEWRKRNACRFLREIASQTFRRSKHVLFKYTDEEGDLVTITGIEELRHALLLHLSLFQKTGSNN
>GA_TGNL_2000716_Picocystis_salinarum.p1|725_817
GEHSGISIKATYGNERLRFQYREGMNYESVLYEVSAYFKIAPQALRILYLDDQQDWITLARDADLQECIEVSAELTPAGRRVVKLTVQKLAE
>GA_TGNL_2002226_Picocystis_salinarum.p1|191_263
NPNLVKFRCSLEEDIRMLTVPAGITYHGLLKELRNLYIGHYPFCVKYKAKDASMVTITCKEDVAAAYAVKQD
>GA_TNAW_2000454_Pyramimonas_parkeae.p1|1_89
GSTITVKSDLQGDKRRFQLDVRGGFDALRLAVETAYGECNLLMKYEDDEKDLVTLVSDDDLQEALRVLHSMNLSSPLRLSVFNSAVAV
>GA_TPHT_2022039_Spirotaenia_sp..p1|226_323
GAQVDHVFSFKMEDLKGRVHRFSCGTESLTELVVAVAGRLGSDFDPDNPPSVLYEDDEKDKVLLNSDEDLAAAVSFARTTGLKSLKLVFDFSEAPTE
>GA_TSBQ_2005923_Chlamydomonas_sp._M2762.p1|178_281
QYPYYITVKCNHNGETKLVHTQLLVSYADLYDLVKQKFPKAGPFLLRYTNAEGTTVTIASRLELQAALGEAIALFQKQAPSTPKGMAPQLPPLKVEVVACTEA
>RA_UGPM_2003717_Chondrus_crispus.p1|1_89
DQSIIMKVAFEGTIRRLPVTRDISFADFHQQLAERFSITAPFVTQYEDLDKDIITFDSDAELQDLFSTIEDMSKPLRISLFTLEEANE
>RA_UGPM_2024126_Chondrus_crispus.p1|54_141
IMAPLSVKACYKHTKRRFSLEPSSTFADFQAKLAAIFCIPAPQTILYKDDEDDLVAVSSDSELAELFAIAASANITPLRVFLYDTAE
>RA_UGPM_2025075_Chondrus_crispus.p1|295_393
GDVALASFKFKDLNHEYRRIKMPMPPAPGAFDQFVVDIRRRFAGSANVGPIKIKYVDEDGDEVLLSNDEDLASCYDDHLESKNRTIHLRVYDTERPTS
>EZ_UNBZ_2019015_Euglena_sp..p1|76_166
DQQEIKLKIKCGQEVRVLTVMATTNYAHLLKTLTSDYGEIESMTYEDAEGDTLSIRSQHDLTQAFDYYLEYLQDKGTALRVTVVKSQLAR
>EZ_UNBZ_2033230_Euglena_sp..p1|162_257
GEHMPMTLKCHMGDTAVLLSVARSITYADLQRVLTEEYKQDVCIQYHDFNGDLVTVASQWSLDTAKAQHEQRCKDLPAHHRVFDLYLSTPPEPVL
>GA_VALZ_2000486_Chlamydomonas_noctigama.p1|1_118
DKERVRLRLHWGGSFQSSSALPEWKYVGGEVFNESVPAESKYFDLCRKLNEKVGYTTSIKYQAPGEELSPNELISITGDDDLQELYDEYFQALLRPGTHVKTFRVKIYLFPALQLEL
>GA_VAZE_2052983_Cylindrocystis_sp..p1|354_436
NDGPQVRVKCFVEGSPYGVSVDLGRFNSTSQLRGALLTVTEGTSVVYQDKDGDMVLLGDESWEFFLHAVRKMYIRRDDPPKP
>GA_VJDZ_2041089_Botryococcus_sudeticus.p1|180_282
NPVAYFNAKVQLGDELRLIHLDPRISYVTLMDQVRARFPEAPEHFVLKYVDKDSDLVTLASRMDVQAALAEAVSNMERKGGLGQLSVPTLRITVTPVASASD
>GA_VQBJ_2006004_Coleochaete_scutata.p1|1170_1259
SDGLITVKATYNQDTVRFKLSAEADYGNLRHDVAKRLQLVEELTHLKYKDDDDEWMLLTNDQDLQECVELVRKSGGSMIKLMVRYDGAP
>GA_VQBJ_2008956_Coleochaete_scutata.p1|2_97
LLKETLVVKVNVEGVSDELHRFTFGKGVTLCFTDLEKKICARFGLPVASSLRMTYKDEEDEKVVMTDDDDLKDAINLQSLNPLRLYVVVKKDAVK
>GA_VQBJ_2009355_Coleochaete_scutata.p1|927_1003
SGQGGNRVKCFVEGSPYGVSVDLSRFGSTDELRLALLSATEGTTVVYQDAEDDMILLGDETWEYFLQKVRKMFIRR
>CA_VYER_2086858_Sargassum_hemiphyllum.p1|750_825
EAGNLRKFKASASNLERVRQAVASQIRVPEEELVLKVEDDDGDQILLTGDDILHEAVSLARTSSSGALKILASRK
>GA_WCQU_2015062_Staurodesmus_convergens.p1|41_120
SMQVIKVKYEGKNCRISAAKSANADVITFDTLEDRVRASFKLSPSAALVFTYTDCDGDVINLASNQDIVDALLYQQLNP
>GA_WDGV_2054867_Cosmarium_subtumidum.p1|387_480
GDDAPFTFKMEDRKGRVHRFSCASDSMTELVCAIANRLGGDFDPDNPPSIMYDDEDGDKVVISVDDDLSAAVKFARASNMKGLKLTLDYHDDD
>GA_WSJO_2003854_Mesotaenium_braunii.p1|836_912
GAGESLRVKCFVEGSPFGVSVDLSRFNTTQELREALLSVTEGTSVVYQDKDSDMILLGDESWDFFLKSVRRMYIRR
>GA_WSJO_2008687_Mesotaenium_braunii.p1|2_90
ESIIVKVTCNGSLRRISLAKANEPSFGALESKIRDVFKLAAIAPLTVTYLDEDADEVLVDDDAGLRDALVYQKLNPLRITVKVKDASA
>GA_WSJO_2039692_Mesotaenium_braunii.p1|40_134
SSRQRAFTKVYKRGHLTRSLSVSALGGYGQLREAVERLFGLPKGSLADAESGWTLAYEDLNGVSLSVGDDAWGHWLTRVKHLRVWSQLEALPVG
>GA_XIVI_2011751_Cymbomonas_sp..p1|25_109
EWTRRTLKIRYGEDLRRHSSSEGDLGYPGLLKLITELFGVTRFVLKYRDEDGEEVTIAREEDWRECERCPLRPIRLFVRSCEEQ
>GA_XIVI_2095815_Cymbomonas_sp..p1|6_103
ASAEPTSCKVVFGSHGSGSQAPHDVRRFKLQPGGGFAYLEDKLKAAYPEAGELTIKYVDDEGDYVTIGDDEDYEVALSLCTESIFRVFVSESPAMPQ
>GA_XIVI_2096822_Cymbomonas_sp..p1|896_991
DGLLDIVVKARYGKDTFRLKFSLQGQKADYQPLLNKLAARLQLPADEIKLEYTDDQDDMIILGCDEDLLSCLQLARATNKSCTLLIKLVVSRIIR
>GA_XMCL_2000747_Prasinococcus_capsulatus.p1|827_896
HATTGDVVKFKFDSYQTVEKMRNKVAVAFGMDAQQVRFRYKDEEGDSCLIEDEDDIQEFVGNLTRGLPN
>GA_XMCL_2016423_Prasinococcus_capsulatus.p1|142_236
EKGWTYDGGETRIIEVHLSDSLDDVVKKIGLSPPGEELRYELPGQCDGPAPLVTLNSEDDLRFMFDEFEDALASVPEGKRRSLKLHLFVVEKSM
>GA_YOXI_2048426_Cylindrocystis_brebissonii_M2213.p1|161_229
SSGNSAFIKVHKEGCISRKICLTNFSNYEELNQGVASLFVEEGLSKATEGYRLTYVDLEGDVVLVGDE
>GA_YOXI_2056567_Cylindrocystis_brebissonii_M2213.p1|1_89
AQVIKVKYQNVLRRVLISEPEQLSFRGLKERIAGIFGLPSDANLKITYTDCDNDVVALVDDTDVRDAIMLQRLNPLRLVVEEVLLSTF
>CA_YRMA_2101013_Sargassum_thunbergii.p2|11_95
DGEVKGEIRRFQVDLPSGSTELYPCLSSKVADIFALAPNSFRLYWQDADGDFVTFTSTMELMEAVKHSPDGVLRVFVKRTSGKS
>RA_YSBD_2000902_Heterosiphonia_pulchra.p1|419_517
PLASFKFKDINGDFRRIKVPMELQQGDFDQFVLDVRRRFLGQALSPSSLGGVKIKYMDEDGDDVLIANDDDLASCFEDVGDVKGKTIQLKVEEAEGAG
>GA_ZRMT_2007919_Mougeotia_sp..p1|772_848
GEKEVHRVKCFVEGSPFGVSVDLSRFHSTQELRESLLSVTEGTSVVYQDKDGDMILLGDESWAFFLQSVRRMYIRR
>GA_ZRMT_2009027_Mougeotia_sp..p1|1_92
AADMLVVKIKYEEVLRRFSLPKSPSPTYGHLVKKVHDLFSLSNSVNLAITYVDDEGDVVTMSDDQDVHDAVTLQGLNPLRLTVNKTSNHAT
>RA_ZULJ_2003006_Porphyra_yezoensis.p1|15_87
LINGTFEGEITRTFNTVGEDFKAFKANVEKAEKAEVIFQYKDDEGDVCLITSNDEFQEALRLYPAGLSLILS


>kfl00094_0070_RAV
PESEEEQRPQVKCFVEESPYGVVVDLSQYKSTQQLKNALLDATHGRLVVYQDKDGDMILLGDEEWSFFLKTVSRIFIRK
>MpRAV_Mapoly0072s0102.1
LQWSPEKFLNISLANFHSVEGLKRELLQFTHLDFAQGLDIVYKDKDGDIMLLSEHSWGLFKENVQEMWIRKTEQPQQQRA

>AT1G04240_SHY2_IAA3|87_184
HEGQGIYVKVSMDGAPYLRKIDLSCYKGYSELLKALEVMFKFSVGEYFERDGYKGSDFVPTYEDKDGDWMLIGDVPWEMFICTCKRLRIMKGSEAKG
>AT1G04250_IAA17_AXR3|105_216
GPEAAAFVKVSMDGAPYLRKIDLRMYKSYDELSNALSNMFSSFTMGKHGGEEGMIDFMNERKLMDLVNSWDYVPSYEDKDGDWMLVGDVPWPMFVDTCKRLRLMKGSDAIG
>AT1G04550_BDL_IAA12|119_222
KVQGLGFVKVNMDGVGIGRKVDMRAHSSYENLAQTLEEMFFGMTGTTCREKVKPLRLLDGSSDFVLTYEDKEGDWMLVGDVPWRMFINSVKRLRIMGTSEASG
>AT1G19220_IAA22_ARF19_ARF11|953_1056
TQRMRTYTKVQKRGSVGRSIDVTRYSGYDELRHDLARMFGIEGQLEDPLTSDWKLVYTDHENDILLVGDDPWEEFVNCVQNIKILSSVEVQQMSLDGDLAAIP
>AT1G19850_IAA24_MP_ARF5|788_882
TPRVRTYTKVQKTGSVGRSIDVTSFKDYEELKSAIECMFGLEGLLTHPQSSGWKLVYVDYESDVLLVGDDPWEEFVGCVRCIRILSPTEVQQMS
>AT1G30330_ARF6|791_885
NPQSNTFVKVYKSGSFGRSLDISKFSSYHELRSELARMFGLEGQLEDPVRSGWQLVFVDRENDVLLLGDDPWPEFVSSVWCIKILSPQEVQQMG
>AT1G34170_ARF13|428_530
LLFGVDLTKVHMQGVAISRAVDLTAMHGYNQLIQKLEELFDLKDELRTRNQWEIVFTNNEGAEMLVGDDPWPEFCNMAKRIFICSKEEIKKMKLKNKFFQPE
>AT1G62390_Phox2_CLMP1|285_387
KRIRWRPLKFVYDHDIRLGQMPVNCRFKELREIVSSRFPSSKAVLIKYKDNDGDLVTITSTAELKLAESAADCILTKEPDTDKSDSVGMLRLHVVDVSPEQE
>AT1G79570|188_281
PRPGDSKLRYVGGETHIISIRKDISWQELRQKILEIYYQTRVVKYQLPGEDLDALVSVSSEEDLQNMLEEYNEMENRGGSQKLRMFLFSISDM
>AT2G17150_NLP1|807_898
ARGAIKVKATFGEARIRFTLLPSWGFAELKQEIARRFNIDDISWFDLKYLDDDKEWVLLTCEADLVECIDIYRLTQTHTIKISLNEASQVK
>AT2G25290_Phox1|275_364
DATVTRTVKLVHGDDIRWAQLPLDSSVVLVRDVIKDRFPALKGFLIKYRDSEGDLVTITTTDELRLAASTREKLGSFRLYIAEVSPNQE
>AT2G28350_ARF10|575_673
QGLETGHCKVFMESEDVGRTLDLSVIGSYQELYRKLAEMFHIEERSDLLTHVVYRDANGVIKRIGDEPFSDFMKATKRLTIKMDIGGDNVRKTWITGI
>AT2G35050|187_281
IPRPRDQKLRYVGGETRIIRISKTISFQELMHKMKEIFPEARTIKYQLPGEDLDALVSVSSDEDLQNMMEECIVFGNGGSEKPRMFLFSSSDIE
>AT2G36500|404_492
LVSSFAFKFEDRKGRVQRFNSTGESFEELMSVVMQRCEADSGLQIMYQDDEGDKVLISRDSDLVAAVTFARSLGQKVLRLHLDFTETI
>AT2G43500_NLP8|829_921
SGSTTLIVKASYREDTVRFKFEPSVGCPQLYKEVGKRFKLQDGSFQLKYLDDEEEWVMLVTDSDLQECLEILHGMGKHSVKFLVRDLSAPLG
>AT2G46990_IAA20|79_175
NSVGSFYVKVNMEGVPIGRKIDLMSLNGYRDLIRTLDFMFNASILWAEEEDMCNEKSHVLTYADKEGDWMMVGDVPWEMFLSTVRRLKISRANYHY
>AT3G24715|187_279
PRSTDEKLKYVGGETHIISIRKNLSWEELKKKTSAICQQLHSIKYQLPGDELDSLISVSSDEDLQNMIEEYNGLERLEGSQRPRLFLIPIGE
>AT3G46920|18_117
IIPRPSDGMLRYVGGQTRIVSVKKNVRFDEFEQKMIQVYGHPVVVKYQLPDEDLDALVSVSSSEDIDNMMEEFEKLVERSSDGSGKLRVFLFDASSSEV
>AT4G23980_ARF9|518_628
SSSTRSRTKVQMQGVPVGRAVDLNALKGYNELIDDIEKLFDIKGELRSRNQWEIVFTDDEGDMMLVGDDPWPEFCNMVKRIFIWSKEEVKKMTPGNQLRMLLREVETTLT
>AT4G24020_NLP7|858_950
SEMRTVTIKASYKDDIIRFRISSGSGIMELKDEVAKRLKVDAGTFDIKYLDDDNEWVLIACDADLQECLEIPRSSRTKIVRLLVHDVTTNLG
>AT4G24690_NBR1|4_94
ANALVVKVSYGGVLRRFRVPVKANGQLDLEMAGLKEKIAALFNLSADAELSLTYSDEDGDVVALVDDNDLFDVTNQRLKFLKINVNAGVS
>AT4G30080_ARF16|579_669
SGLETGHCKVFMESDDVGRTLDLSVLGSYEELSRKLSDMFGIKKSEMLSSVLYRDASGAIKYAGNEPFSEFLKTARRLTILTEQGSESVV
>AT4G32070_Phox4|312_398
GATVTRTIKLVHGDDIRWAQLPLDSTVRLVRDVIRDRFPALRGFLIKYRDTEGDLVTITTTDELRLAASTHDKLGSLRLYIAEVNP
>AT4G32280_IAA29|154_251
SSRSSMYVKVKMDGVAIARKVDIKLFNSYESLTNSLITMFTEYEDCDREDTNYTFTFQGKEGDWLLRGDVTWKIFAESVHRISIIRDRPCAYTRCLF
>AT4G38340_NLP3|668_764
KAKDGMKVKAMFGDSMLRMSLLPHSRLTDLRREIAKRFGMDDVLRSNFSLKYLDDDQEWVLLTCDADLEECIQVYKSSSLKETIRILVHHPLSRPS
>AT5G09620|49_152
IQPRPHDNQLTYVNGDTKIMSVDRGIRFPALVSKLSAVCSGGGDGGEISFKYQLPGEDLDALISVTNDEDLEHMMHEYDRLLRLSTKPARMRLFLFPSSPISG
>AT5G20360_Phox3|355_442
EDVNKDVKFVYSDDIRLAELPINCTLFKLREVVHERFPSLRAVHIKYRDQEGDLVTITTDEELRMSEVSSRSQGTMRFYVVEVSPEQ
>AT5G20730_NPH4_MSG1_IAA21_IAA23_ARF7_IAA25_TIR5_BIP|1033_1136
TQRMRTYTKVQKRGSVGRSIDVNRYRGYDELRHDLARMFGIEGQLEDPQTSDWKLVYVDHENDILLVGDDPWEEFVNCVQSIKILSSAEVQQMSLDGNFAGVP
>AT5G37020_ARF8|700_794
SNQTKNFVKVYKSGSVGRSLDISRFSSYHELREELGKMFAIEGLLEDPLRSGWQLVFVDKENDILLLGDDPWESFVNNVWYIKILSPEDVHQMG
>AT5G49920|24_111
SDSVLKYVGGETRVVAVSPDISFSELMKKLTAITENDIVLKYQIIPEDLDALVSVKSDEDVKHMIEEYNRHETPKLRTFLFPANPVV
>AT5G57420_IAA33|67_167
VSSVVPPVTVVLEGRSICQRISLDKHGSYQSLASALRQMFVDGADSTDDLDLSNAIPGHLIAYEDMENDLLLAGDLTWKDFVRVAKRIRILPVKGNTRQV
>AT5G57610|33_128
ILPRPQDGKLRYVGGETRIVSVNRDIRYEELMSKMRELYDGAAVLKYQQPDEDLDALVSVVNDDDVTNMMEEYDKLGSGDGFTRLRIFLFSTPEQ
>AT5G60450_ARF4|660_752
SSSKRICTKVHKQGSQVGRAIDLSRLNGYDDLLMELERLFNMEGLLRDPEKGWRILYTDSENDMMVVGDDPWHDFCNVVWKIHLYTKEEVEN
>AT5G62000_ARF2_ARF1_BP_ORE14_HSS|728_822
TNSSRSCTKVHKQGIALGRSVDLSKFQNYEELVAELDRLFEFNGELMAPKKDWLIVYTDEENDMMLVGDDPWQEFCCMVRKIFIYTKEEVRKMN
>AT5G63130|24_117
ILPRSTDGKLRYVGGHTRVLSVDRSISFSELMKKLYEFCGYSVDLRCQLPNGDLETLISVKSEEELAEIVEEYDRICGAKIRAVLSPPRSSHK
>Mapoly0011s0167.1|751_844
QGPVRSYTKIHKQGSFGRSIDVQSYDGYTDLLRKVENMFELNGELFDKKSGWQLVYTDHEDDVLLVGDDPWMEFVSCVRTLRLLSPGEASSSG
>Mapoly0013s0010.1|658_770
GPNAPSPLTVVMEGRSVGRRLYLPDYDGYENFAEAMRSIFESYISSQEPRAHGESCTLANAIPGYVIAYEDEEGDVLLAGDLPWREFVRVAKRIRIVSSSKISFKPPTGPSR
>Mapoly0013s0150.1|161_272
FPSSRVKFMCSFGGKILPRPSDQQLRYVGGQTRIIGINRDVNFSELRNKMRESFGQCYTFKYQLPDEDLDALVTVSSDEDLENMMEEYDKLEADGSSRLRVFLFPADQDAT
>Mapoly0019s0045.1|789_883
SSPQRSYTKVYKLGSVGRSLDVAQFTNYTDLRVHLARMFGLEGQLEDPQRSGWQLVFVDNEQDVLLVGDDPWDEFVNCVRSIRILSPSEVMHMS
>Mapoly0034s0017.1|700_808
GQSNSWFVKVHMDGVPIGRKVDLRTNSSYEKLSQMLDEMFRTFVNGQNGSNRITLASDIKRNFLQGPDYVLTYEDQDGDLMLVGDVPWTMFIDTVKRLRIMKGSEAIG
>Mapoly0039s0051.1|22_79
GEEGGLSFADLESSIRELFKISASSARLKVTYKDKDNDVVTMDSDQDLKDACVFQAL
>Mapoly0075s0050.1|487_579
PKPLRTYTKVYKLGSIGRALDVTRFSNYDELRCELARMFNLEGQLDQRSGWQLVFRDNENDILLVGDDPWDEFVSSVRGIRILSPSEVNFYM
>Mapoly0083s0040.1|1042_1134
DESSSTIVKATYGSDTARFKLLPNSSYQDLREEVASRLKLPVQSLNLKYRDDDEEWVLLVCDADLDECIEVMRSTGGHAIKLMVRVETVNTS
>Mapoly0099s0038.1|274_364
AKHTPRPLKLVFGHDIRRAEVFGNCGFGDLREVVRKRFPGLKTVLIKYQDPDGDLVTITSREELRLAEAAADEAGRSKKLDAGDTPVPDA
>Mapoly0100s0042.1|2_95
YVIKIKYEDTLRRLTYPGHRPYGDQYNDKLITFAKLEGNIRDLFKIPASSQIRVTYTDKDNDVVTMGDDQDLEDACVLQGLNPLRLLVTLLDV
>Mapoly0179s0023.2|420_515
GMGNTFSFKLEDRKGRVHRFNCGTESLTELISAIVQRVGDDVDLNQLPHIMYEDDEGDRVLLGSDSDLVAAVNFARISGWKGLRLYLDLPHFAPR

>Pp3c11_15160V3.1|406_507
SFGPGNTFSFKLKLSAYDGKPHHYRFNCGSESLTELMSTIAQRVGDDIDLTHLPRLMYIDDEGDKVLLATDSDVVAAVNVARISGWKALTLHLEESQEPRS
>Pp3c11_16970V3.1|1_95
ASYVFKIKHGDVVRRFTVQPSVPGGGPDMNFSQLEDTIRQAFKLPASSDLVINYNDKDGDVVTMAGDHDLYDACVIQELNPLRLTVTAHESYPG
>Pp3c14_16990V3.10|723_826
PAPMRTFTKVHKLGSVGRSIDVQKFQNYSELRAELARLFNLEGLLEDPQTSGWQLVFVDNENDILLVGDDLWEEFVSCVRSIKILSPNEILRMSREQLEILNP
>Pp3c15_9710V3.1|644_736
PKITRSYIKVYKLGSITRAVDVNRFKDYTELRCELARMFNLDGQLDPTVGWQLVFTDNEDDLLLVGDDPWDEFVRNVRGIRILTPAEVYFYT
>Pp3c17_4370V3.1|1142_1234
VEPEAVTVKATFRADTVRFKLLVGSGYLDLRNEISRRLKVDEHGFDLKYLDDEEEWMLITCDADVKECIDVAQTLGRHTVKLMVRQSGSWTS
>Pp3c2_25890V3.1|646_740
APPVRSFTKVHKLGSVGRSLDINKFSNYVELRKELAHMFHLECLMEDSQQSSWKIVFVDNENDTLLLGDEPWEEFVSCVRSIKILSPAEVAQMN
>Pp3c22_6370V3.1|1173_1262
EDSAAITVKVTYGLDTVRVKFAQNVSFVELKEEVGRRLKLAGQNFNLKYLDDDEEWMLLACDADLQESIDLMRVSGRHAIKLMICSNML
>Pp3c24_6610V3.1|360_480
SSSSGNLVKIYMDGVPFGRKVDLKTNNSYEKLYYTLEDMFQHYINVHGCGGRSSSCGDSHSLASSRKLNFLEGSEYVLIYEDHEGDSMLVGDVPWDWFIDAVKRLRIMKGSEQVNLAPKN
>Pp3c5_9420V3.1|655_749
VAPVRSGTKVYYSGKVGRTIDLKKCESYAALRRMLASLFGLEGQLDDVTKGWQLVYTDHENDVLLVGDDPWEEFCNCVRSLKVLSPQDAAGQSV
>Pp3c9_25280V3.1|171_265
LPRPTDNQLRYVGGETRLITVSRDISYHELVLKMGELFSHFHTIKYKLPEEDLDALVSVSSNEDLANMMEEYDRLQASEASPRLRIFLFSDMDH

>evm_27.model.AmTr_v1.0_scaffold00002.514|96_194
PEAPGFYVKVSMDGAPYLRKIDLKNYKGYQDLLKALENMFSCFTIGDFAKKEGSKTSEYVPTYEDKDGDWMLVGDVPWEMFIFSCKRLRIMKGSDAIG
>evm_27.model.AmTr_v1.0_scaffold00007.258|75_171
IVPRPHDKALCYLGGDTRIVVVDRHTTLVELSSRLSRLLLNGRPFTLKYQLPNEDLDSLVSVTTDEDLENMVDEFDRCLRPARLRLFLFPTRPPDT
>evm_27.model.AmTr_v1.0_scaffold00007.382|837_930
QLCMRTYTKVQKRGSVGRLIDVTRYKGYDELRRGLACMFGMEGQLEDPHQSGWKLVYVDKENETLLVGDDPWVLYEARTQLVLDLTLFPPPTY
>evm_27.model.AmTr_v1.0_scaffold00013.41|395_492
STGLASAFTFKLEDKKGRMHRFNCGTGSLSELLTSIVQRMGDDIDRNHLPQILYEDEERDKVLLATDSDLTAAVDHARQAGWKGLKLYLDYSDSGSY
>evm_27.model.AmTr_v1.0_scaffold00017.72|401_497
SLGLGNTFSFKFEDRKGRVHRFNFGTENLGELSNAVLQRIGHSEEDRPPQLLYLDDEGDKVLLSSDSDLVAATNHARIAGWKVLRLHLDYSDHQEK
>evm_27.model.AmTr_v1.0_scaffold00019.236|47_142
ILPRPLDGKLRYVGGETRIVSVQRDIIYDELMEKMRELFDGASSLKYQQPDEDLDALVSVVNNDDVTNMMEEYEKLGAGDGFTRLRIFLFPHPDH
>evm_27.model.AmTr_v1.0_scaffold00019.282|51_158
SANMMPSVTVVLEGRAICQRISLQKHGSYQSLAKALRQMFLDISGDYSLEKSPENDCDLSNAIPGYFIAYEDMEDDLLLAGDLNWKDFVRVAKRIRILPVKAKQKAY
>evm_27.model.AmTr_v1.0_scaffold00021.168|697_790
KTANRSCTKVHKQGSMVGRAINLSKFEGYDDLISELERLFNMEGLLNDPKKGWQVVYTDSDDDMMLILIYTHDEVEKMIPVVVASDDAQSCSE
>evm_27.model.AmTr_v1.0_scaffold00021.210|624_727
SISTRSCTKVLMQGIGVGRAVDLTKLNGYPDLIKELEERFDIKGELQSPNKKWEVVYMDDEGDMMLVGDDPWAEFCNMVRKIAIYPCEEVKKMTNRTRLHCSE
>evm_27.model.AmTr_v1.0_scaffold00025.251|1043_1137
FPRMRTYTKVYKRGAVGRSIDITRYKGYEELRHDLALMFGIEGQLEDPLRTGWKLVYVDNEGDILLVGDDPWDEFVSYVQSIRILSPAEVQQMS
>evm_27.model.AmTr_v1.0_scaffold00028.102|287_395
LSVRWRPLKLVYDHDIRLAQMPASCGYKVLREIVRKKFPCSKSVLMKYRDSEGDLVTITGTEELRLAELCADLLKKKDVVDGSIEGEVLEESLGVLRLHVVEVSPKQE
>evm_27.model.AmTr_v1.0_scaffold00029.187|703_798
KPHNPILVKIYKTGCVGRTLDISQFSSYEELRGKVADMFGLEGQLDDPLRSGWQLVFVDRENDALLLGDGPWEAFVNNVWYIKILSPHDIQMMGT
>evm_27.model.AmTr_v1.0_scaffold00039.160|47_168
EKVITQFVKVNMDGLPIGRKVDLNAHGCYETLAQALEDMFQSPTATSIRQTGVHSALEKEHGGLSVESKASKLLDGSSEFVLTYEDKEGDWMLVGDVPWGMFLSTVKRLRIMRTSEANGLA
>evm_27.model.AmTr_v1.0_scaffold00039.196|187_280
LPRPSDGKLRYVGGETRIVTVSKDISWHDLMQKTLSVHNQYHTIKYQLPGEDLDALVSVSSDEDLQNMMEEYNGLENVDGSQRLRIFLISGNE
>evm_27.model.AmTr_v1.0_scaffold00049.221|29_123
PRHPDGKLRYVGGFTRVLAVDRSVHFSDLMEKLRKFCGEVAITLRCQLPTEDLDALVSVTSDEDLAHVIEEYDRVNRERGSSLKVRAFLSPPKP
>evm_27.model.AmTr_v1.0_scaffold00049.238|1_94
ADDLVIKVKYGSTLRRFSIWAVGNGTSGFNMDMLKDKIRKLFNLKPIEDFAITYIDEDDDVVTLADDDDLSDAIRQHLDPLRLTVSLTETPWE
>evm_27.model.AmTr_v1.0_scaffold00056.118|225_337
APKKGMFVKINMDGIPIGRKVDLNAYRSYEKLSGAVDELFRGLLAAQSDSSASSTQSGIGEKLRGLLDGSGEYTLVYEDNEGDRMLVGDVPWEMFVSTVKRLRVLKSSELSG
>evm_27.model.AmTr_v1.0_scaffold00066.150|923_1013
GSSRVTVKATYKDDVVRFKFLPCLGYFQLFEEVGRRFKLSIGTFQLKYLDDEEEWVLLMNDSDLNECLEILESYGAHSVKLMVRDLPCVM
>evm_27.model.AmTr_v1.0_scaffold00066.249|241_330
KVEPTKAVKLVLGEDIRWGQLPVNCNIRQLREIVRNRFPCSKAVLIKYRDVEGDLVTITTTEELRWAEESADSQGSLRLYIFDVGPDQE
>evm_27.model.AmTr_v1.0_scaffold00080.66|809_903
HGLEWVTIKTSYQDDMVIRFRLSSGSGIFDLHREVSKRFKMEVGAFGIKYFDNDKGNWVLLSCDADLHKCIDASTSSGARVIRLSMTFSNQATR
>evm_27.model.AmTr_v1.0_scaffold00081.26|35_134
FIHSSQAGKTRYCGGENRLLCIDKNTSFSLFIFKLSKLCPFHSFSLKYMLPDSCSCTPLVSVSGEDDYCNMIEMNLEFFAEGKTPRFRFFLFPQPLTRY
>evm_27.model.AmTr_v1.0_scaffold00109.93|40_140
IQPRPYDNLLSYYGGETKIVSFDRNVSFSAMKAKLLSLCNLPDIIYKYQLPGEDLDALISITDEEDLEHLMSEYDRLQRSYGKKPVRLRLFLFPNYQSPI
>evm_27.model.AmTr_v1.0_scaffold00122.5|68_166
EQQKKNYVKVGMEGTPYLRKMDLKMFNEYSELSKALAAMFGCFSIGISNAKEERKSSEYFPIYEDDDGDWMLVGDVPWEMFVESCKRLRIVKNDVKIR
>evm_27.model.AmTr_v1.0_scaffold00148.24|636_726
VEEGNGHCKVFMESEELGRSLDLSAFGSYEELYRKLATWFGIERSETLNHMLYRDESGTVKQTGDEPYSEFMRTARRLTILSDSSSDNMG
>evm_27.model.AmTr_v1.0_scaffold00200.14|104_181
GRGSSFYVKVNMEGVGIGRKIDLNLHHSYSSLAHALEDMFGKHEKNKEDGTVCCPQCILTYEDREGDWMLVGDVPWE
>Acanthoeca_like_sp_10tr_CAMPEP_0199716520|61_124
RRFQLPGHSAAELTRKLVSLFPQLEQGVFSVTWRDEDNDWVTVASDDDLAIAVESTAGQTLRL
>Acanthoeca_like_sp_10tr_CAMPEP_0199725100|2_83
ASIKVFYTRPGVPDDVRRFKLDEPLQFDALQAKLAAIYGVAYTNLTWKDEDGDAVTIGNAEDLDEAARSCSGTLKVYAAEG
>Alexandrium_monilatum_CCMP3105_CAMPEP_0200517146|8_90
LTLKVNLDGDVRRFKDSSPELQAIHEAIATLFSLSSEEAQKLALQYEDDEGDLCALTEVTLPDALELAGRSKDVLHIYCSRG
>Alexandrium_monilatum_CCMP3105_CAMPEP_0200625392|1_86
KADLAGDIRRLKPWPSSGVEPSLAAARQAVGHLHSLAEEECGSLVLKYQDDEGDLCTLTDASLPDALHLATENSAGVLRLSVLRE
>Alexandrium_temarense_CCMP1771_CAMPEP_0186390228|74_158
TLKFVHGEEIRRFRVEDHAAFSFGDLVSTIEAVFADASRTLPAKYSITYQDDEDDTITLSCDAELAEAFRVALAESRKTLRLTI
>Amphidinium_carterae_CCMP1314_CAMPEP_0186415190|3_89
AILKVKHGSEVRRSQLEVDCLTYDRLAAAVTAMYPDCNNYLLKYRDPEGDLCTLTSTTYHDFKSLVEHDIKGNPGQKIFRLELTPA
>Amphiprora_sp_CAMPEP_0186512182|19_123
TTIKLALEGPNAEKEGPFVKIPVNGPIGNQTLETLRQKSLDLWRATNGSFDDENLDEAKVLLTYRDSEGDLCFVFSEGDLRCAIPMFPTSLKMFAKIELSQKKK
>Amphora_coffeaeformis_CCMP127_CAMPEP_0186530314|177_276
VRFKVKSTTSGTVLRFQCVPTYINLLSNISERLRRNSKTSSLWSTATNLITSSDSGLTIEFQDAESDWCTLTNDEDLQDAVEASLGRKDDMVRLNIEEH
>Aplanochytrium_stocchinoi_GSBS06_CAMPEP_0200739792|553_633
KVKILSNGKMHRISLSPEMNWQVLKSEILSMAKMAASDVSFAYVDEEGDPVTISSDSALKEAQNMCQMHNLGKLTILVTE
>Asterionellopsis_glacialis_CCMP134_CAMPEP_0199906488|521_604
ILFKVVDPNGKTHRIRSDLKLDKLLNQLLKKIKGVEDSSSIILNFSDDEGDEILITNDDDLIESVNVARSTGNKVVKLTATLQ
>Aurantiochytrium_limacinum_ATCCMYA1381_CAMPEP_0186637274|630_700
KVYRLSDKSVSSLQELLRQLERATGQDADEMQLVYLDEDKDRVQLANNLALDEARALAKQQGWKKIDVFI
>Ceratium_fusus_PA161109_CAMPEP_0199433280|3_73
KVELRGEIRYFARPSSLNALLEDAQKRFGEALHPWLEHPDCDGDIVRISNTEELLIAMGISEQRGIPLRL
>Chaetoceros_neogracile_CCMP1317_CAMPEP_0201016606|1209_1276
TYLVRSDNNYADFLKALSNKVKKELDPKKIQLKYIDDEGDTILIGSNDCLSEAIVNSRKKGNQAVKL
>Chattonella_subsalsa_CCMP2191_CAMPEP_0187147442|27_103
RLKCSYQENLRAVLVHKGFKFSDLKKRLEQDFGFEVMLQYRDEDGDLVLLASQDDLDDLFGYMEEMHPATSKFHVG
>Chattonella_subsalsa_CCMP2191_CAMPEP_0187161922|118_179
RVKLTLDDEVRAVRLPVQITLPALNEQIKRDYGAEMEISYMDAEGDKVSIRTQEDLLLALK
>Chattonella_subsalsa_CCMP2191_CAMPEP_0187170092|3_83
NSLKVCFGGEIRRIRVIPSDVSHLRALLEERFNLPSNYSITYKDDENDTITIQTDEELSEAIQITSEDDRKTLRVEVIST
>Chattonella_subsalsa_CCMP2191_CAMPEP_0187173358|8_87
MIVKLHYESQLSLAEIDENTYECLVHKICEIFSLKADQLLLHFKDNEKAWVSLKSTEDMLLGMKICEARKPLHILVKQK
>Chrysochromulina_polylepis_CCMP1757_CAMPEP_0193731940|7_86
KLSFGDEMRRFKINTEDITYQTIHTRAEALFGFAPDTKFKLQYKDDEGDVITMATDEEMFEAVALAVSIEPAILRVSVK
>Dinobryon_sp_UTEXLB2267_CAMPEP_0187276494|279_359
NCKRFCFDEAMIFDDHRNISFDKMRQQIIEYFPSLRERTFKLMYEDNEGDVITVSSDCELVEAFRIMNSMNVISFHVILL
>Dinobryon_sp_UTEXLB2267_CAMPEP_0187279124|1_84
TAVKVYFQEETRRLQLDDSDLNFKSLFRAIENIFPSLNGNFCIKWKDEEGDLISFTSDVEFAEAVRIMSDVSDSLLRFHIQEA
>Ditylum_brightwellii_GSO103_CAMPEP_0187300826|16_108
VVLKLSLGEGDKAQVRRITLSRLWENGKVSYNRLISIVREHSLEEAEVTITYDDEDGDVITISTDDELADAFGQFVESQPPVLRVKGHVKEV
>Ditylum_brightwellii_GSO103_CAMPEP_0187314946|6_102
LILKITLGENETHRTTCNSIWDESESKVSYDLLVDLVTKYAFPTHNATGLPKDYEVVVTYVDEDGDKVNISSDVELNDAVEQFVSCKPPVLRIKAE
>Ditylum_brightwellii_GSO104_CAMPEP_0193941848|622_700
FKVVDGEGHTYRIRCECKLDKLVSVVISKVGGDLEANSVKLKFIDDEGDTILIGSDDCLAEAIGLARNAGSEVVKLSL
>Dunaliella_tertiolecta_CCMP1320_CAMPEP_0187378638|270_355
GANNAGANGAAPQGSHSATVHLGGLTSFDDLRAAVQAAFAPGLLPPQPQAKLVYLDADGDWMMITRDDHWASFCATARKLLVTDR
>Durinskia_baltica_CSIRO_CS_38_CAMPEP_0199947424|399_475
DFKVTDSAGLLHKIRCTVESLSALRSAVAQKFLAPAEHVLLKYIDEEGDEIVISADMVLREAVESVRHMGGVSLKL
>Emiliania_huxleyi_374_CAMPEP_0187584202|89_170
VIVKISGNNQTRRWTSRADHLTFASIQKRVADNFQTPKFYLTYKDDEDDDINVSTDEELQEAVSLALKTEPAVLRLKLVEG
>Euplotes_focardii_TN1_CAMPEP_0187816052|5_80
TIKTFFGADIRRFQLVEGAPLFDTFSDWVATTYNLPNGEATFKYVDDEGDMCLITSEEELQEAIRLSAEVLKITV
>Euplotes_focardii_TN1_CAMPEP_0187823868|20_83
YDDLSELRTIIEGSFKSLEPNSYTLKYLDNENDWLYIFDNTDLQALKEYHQEKNGKSIKLVVE
>Euplotes_focardii_TN1_CAMPEP_0187833828|30_89
QDTSTFEEVKSEVCKGLDIKDMEIFYTDDEGDTIRVCNDQEIAEAFAVARADNSITFYV
>Eutreptiella_gymnastica_like_CCMP1594_CAMPEP_0200384762|30_100
EQIRRFSVQKESKLEAIKDRLNEMSGMDNGYQIHYVDPDGDQVLISSQEEWEECLNVLGDPLTLRLHVSE
>Eutreptiella_gymnastica_like_CCMP1594_CAMPEP_0200419268|11_93
IHVKAYLHRTRGDQIRRFGVPQNVTWAAMIDQLIQLYGAGGYEVRYVDPDGDQVLVSSQEEWEECLSLVKVSAVVYLHLNKQ
>Extubocellulus_spinifer_CCMP396_CAMPEP_0200448384|166_264
AVMKLQLGERGGTRRINFSRLWDVSRNSVSYSKLFSLAVEYSFPEDAPIDLSNYDIVITYLDEDGDTITVSSDDELSEAFMQFVGKSPPILRATAKVK
>Favella_taraikaensis_FeNarragansettBay_CAMPEP_0199846172|1_81
QAKKAVEGLLQGETKRLKLSGDYQELIERTRSAFKNLPPSYKFFYLDEDNEIISISSQSDFTEALEIEDLSALRLTVAVK
>Fragilariopsis_kerguelensis_L26_C5_CAMPEP_0188079814|2215_2301
VVFKIVDPDGHTHRFHSETKIVCLLEAFVKKLAGRLRAKNVSLKFFDEEGDAILISTDNDLYEAVVLARNASQGSKVVVKLICEVK
>Gephyrocapsa_oceanica_RCC1303_CAMPEP_0188224140|60_146
KEDGDHHREDLRQQPDPALDDTGDHLTFLSIQKRVADNFQTPKFYLTYKDDEDDDINVSTDEELQEAVSLALKTEPAVLRLKLVEG
>Gephyrocapsa_oceanica_RCC1303_CAMPEP_0188226736|457_543
SAFLFKLLDAGGAVHRIRHASPSLEELRAAAFGRLSAGPPPAGSLLLYEDEDDDRVVLSSDAELADAVQSARAAGRDRLVLHVVKR
>Gloeochaete_witrockiana_SAG46_84_CAMPEP_0193988646|4_82
VAFKAKFGDELRRFTHDVSSGNQLTFDWLLQTVSELFRVPGRKLRVQYKDEDGDLIEISSDNELAEAVRIAQLNKQGL
>Gloeochaete_witrockiana_SAG46_84_CAMPEP_0193988778|5_83
KFIFNQDIRRVSLHNEELSLQKLRNVAVQLFGSALPESFVFQYTDSDGDAITIASDIELEEALKFSSSPSGLLRLTIV
>Gloeochaete_witrockiana_SAG46_84_CAMPEP_0194024110|1143_1228
FTFKAAFREEIARFKFLSSQTLSDLVAEVRSAFGHIITSEQHIALKYKDEEGDFISLVRDSDLAECLLVGRSANNRCSIAVAISS
>Goniomonas_pacifica_CCMP1869_CAMPEP_0188456340|51_132
IAFKARLREELRRFSLNVPFDLPALVAQVARVFQLDVGRVNLTYLDEDNDFITLSNNEDLRELLRLHGESPQAVRLFVNRK
>Goniomonas_pacifica_CCMP1869_CAMPEP_0188459158|4_85
IAFKARLREELRRFSLNVPFDLPALVAQVARVFQLDVGRVNLTYLDEDNDFITLSNNEDLRELLRLHGESPQAVRLFVNRK
>Goniomonas_pacifica_CCMP1869_CAMPEP_0188481442|18_91
KFAFLDDIRRVSLPDEARLSDVQRVVCERFDVENVKLMYRDDEGDTITVGSDEELREAFRLASSLSQCLRFDV
>Goniomonas_pacifica_CCMP1869_CAMPEP_0188482608|86_166
VKCSFKQAEDEEVIRTLGLPRQISFQTLRTSLEREFGPVVAKYVDEDGDMVLLASSADLVECLGALPESGRPMLRLHLVP
>Goniomonas_pacifica_CCMP1869_CAMPEP_0188483422|1_85
QVVKVVYSEGEREDIRRIVFAPDVSFSDFVDVITKRFGFEGVRLTYRDDEGDLINLESEDELREAFRIAQTFSSQTLRVMVAQG
>Goniomonas_pacifica_CCMP1869_CAMPEP_0188534744|1_78
LRSGARGGESXLRAAASYSEICAALFGLFGEPSSQGMRLEWRDGEGDWIRIDSEAEWHEAVRCTPPNHTLRLRTQEK
>Goniomonas_pacifica_CCMP1869_CAMPEP_0188538062|25_104
FSIKATHAATRDVRRATIQEENINSLQEKLKALFNSPQPFDLLYKDDEGDLVRFSTNEELNEGLRLCPSRVLHLVVCEE
>Heterosigma_akashiwo_CCMP2393_CAMPEP_0188545816|2_80
ILVKSNYMNDLRVFELLDSILFESLQQEVENQYGLRRNEFSVKFQDSEGEDVTIASDTDLKLALRLTKKIFRIKICPV
>Heterosigma_akashiwo_CCMP2393_CAMPEP_0188556866|5_80
LKVCCNGEVRRLRDVPTEFEELRKLLQDRFALPSNYSIVYKDEDGDLITITTSDELLEAIRVCEENGMKSLRVEV
>Heterosigma_akashiwo_CCMP2393_CAMPEP_0188564074|397_475
FKVTDAAGHMHRITAAADNLAGLTRAVAAKLAAEADAVVLKYTDDEGDEVAITCQQSLREAVNHAREAGNKALRLKVV
>Heterosigma_akashiwo_CCMP2393_CAMPEP_0188579542|155_223
RVKFALGNGEVRAARLPMEMTLKKLRKQIRKDYGAQKMLISYKDSEGDQVAIRTQKDLRLALRLQGKL
>Heterosigma_akashiwo_CCMP3107_CAMPEP_0188607612|3_83
DTLKVCCNGEVRRLRDVPTEFEELRKLLQDRFALPSNYSIVYKDEDGDLITITTSDELLEAIRVCEENGMKSLRVEVLTP
>Isochrysis_galbana_CCMP1323_CAMPEP_0193632134|101_182
IIVKIAGNDQIRRWTAKADQVTFAALEQRVSETFKTPKFTLTYKDDEEDDITLGCDEELADAIALSLKSEPSVLRLKLTDL
>Isochrysis_galbana_CCMP1323_CAMPEP_0193679308|390_474
FLFKIADDGTVHRVQNAGTSIASLRAAVLARLNVPPAMAASTVLLYEDDEADRVILTTDTELRDAVQAARGVGRDRIVLHVKRT
>Karenia_brevis_CCMP2229_CAMPEP_0188978606|4_83
LKLKCEGEVRRVHLKEDQELTYEVICENIRTAFPEIGPHITKYPDDEGDLCTLCSTTFADFLSLADGATGQKVMKLEIV
>Karlodinium_micrum_CCMP2283_CAMPEP_0200759400|7_93
LTLKIEYQGEVRRFRDWPANDAPASVEEMRASVCQLFGLHLTENDALTLKYRDDEGDLCTIAEPSLSDALMFASESGILRLTASLV
>Lingulodinium_polyedra_CCMP1738_CAMPEP_0189995912|1_79
KLTFNGDIRRTRLSGLTWEELQRAVAISFPELSKEDLGLKYRDDEGDLCLLTPASLSDLVALSGQATTVKLELVLRRP
>Lotharella_globosa_CCCM811_CAMPEP_0190145524|22_116
VTVSHGEEHGLLDIEENECVNSLHQKILVRFPELKSEDFVVKYKDDEGDWITVGTTSDLREALEFLRETNEDVPNSAARYRESRVSQGTLQLII
>Lotharella_globosa_CCCM811_CAMPEP_0190147092|43_121
IKLEFEGVIKRREAPDDFSELLQILPKVFPGSSLEISGTAPEVAYVDSEGDVLAVQSDDDLLDACEWSSTSGKALKLK
>Lotharella_globosa_CCCM811_CAMPEP_0190151114|5_90
RNVKVVYGGDIRRAFLLVDDETDLYSELEALIVKLFGSSAGKDTKIRYKDEDGDMILVCSTDELADAFAQAKAQGKTLKLFVQKA
>Lotharella_globosa_CCCM811_CAMPEP_0190151218|27_106
TICKIVFGNDIRRMPLPKDKPFNHLLLKLEAIHPGKFDGGIAVRYKDDEGDLVTVTSNLELMEAFEMSDSTLRLLISAK
>Lotharella_globosa_CCCM811_CAMPEP_0190166318|3_89
THVKLIFEDGPKRDVRRFRLAQDATGQYKLICGMVKSLFGIRESFLQYIDEEGEKVVVGSEYEWEEAVAFARRQKSKTVKLFLRKG
>Micromonas_sp_CCMP2099_CAMPEP_0190189722|551_625
KLFLEDDIRFLEVDPDASYEELIIAVGKVFIETYVIKFEDQDNHHITLKTSDDLKIAIRQSEKAESPYLRLVLE
>Micromonas_sp_CCMP2099_CAMPEP_0190192152|159_244
YKGGDTRLVSISRGVSFTNFVELLDLSLASAKLHRIIYRDPNDANALIRVTNDADIDELFQEWDRYVEGLMTGGVPAAKLKVYVV
>Micromonas_sp_NEPCC29_CAMPEP_0190201886|205_267
KLMLKDDMIRMRLLNEVSHRALIKRVAEVMDIPEHQVRLKYKDDEDDWCVLATDADLKDAYG
>Micromonas_sp_NEPCC29_CAMPEP_0190216150|1053_1134
LTVKVSVNTGDNVRFKLLPGMSYVDVQSRLKESIGGQVGDLRLRYQDEVDEWCALNGDSDLAECIHVCQSRGIVRMQAADD
>Micromonas_sp_RCC472_CAMPEP_0190221402|559_634
VKLFLEEDIRFLELDPDVSYEELIIAVGKVFIETYVIKFEDEDKHHITLKTSEDLKIAVRQYEKNESQYLKLILE
>Ochromonas_sp_CCMP1393_CAMPEP_0190269606|12_71
RFKCRYEGEIRTVIVTPETDMSVLKRRLSSDYGFDVALKYEDKEGDFIVLSSQNDLNDL
>Oxyrrhis_marina_CAMPEP_0190378796|30_108
TVKITGNNQIRRWTTTADQMNFVALQKRCAEFFQTSKFSLTYNDDEGDDVTLGCDEELREAVAIALQSEPPVLRLKLT
>Paraphysomonas_imperforata_PA2_CAMPEP_0190464200|33_115
TALKLCFNGEIRRLSVSTSALTFDELVKTTLRLFPHLSSIQFSWVDDEDDKVIVGSDDELFEALRVMASEKKGYLRFEVCVG
>Paraphysomonas_imperforata_PA2_CAMPEP_0190480052|8_67
RLKCRYDNEIRIVIISADYSFTQLYNRLTLDYGFDISLKYEDQDGDLITLTSQNDFEDL
>Pavlova_sp_CCMP459_CAMPEP_0190507586|69_152
TVLKIVYGKDIRRCTLSEGSATWSALQRRVIDLLGVDLSGLRVTYKDDEGDVVTITTDGELEEALRLAAQSTPAILRLTVLKK
>Pelagomonas_calceolata_CCMP1756_CAMPEP_0199681208|110_180
LKFHHRRAIRVVNVRRGESVSFRALKQRLTSDYGFELALAYQDADGDLITLASQNDLNELLDGFSSTNSQ
>Peridinium_aciculiferum_PAER_2_CAMPEP_0190656522|5_80
TLKVDLSGDVRRCRLEDGSEHTLENFLQAICVLFGMPAGSLFLQYRDDEGDLCSLVEATLGDALAHARAPGVLRL
>Pleurochrysis_carterae_CCMP645_CAMPEP_0190763832|44_127
IVVKVTNGKEFRRLTQIDTYEVLAHRAMKGLSSSPNFALHYTDDEGDLVLMSSEAEWQEAVRQAKAQAETTKTNPPILRVTLT
>Prymnesium_parvum_Texoma1_CAMPEP_0191233966|3_87
ITCKLSYGDEIRRITFDKSSEVTYERMCNCVNDFFGLAPQSFKLQYTDDEGDTITMSTESEMKDAVKLVKLLDPIILRLYVKLR
>Pseudo_nitzschia_fradulenta_WWA7_CAMPEP_0199776800|806_895
GYATFKVQDPDGHTHRIRSSTRIAALRKSLAAKLKGRAYCEKNLSLKYFDEEGDAILISTDEDLVEAVNLARTTSRESKFIVKLIAEEE
>Pseudo_nitzschia_fradulenta_WWA7_CAMPEP_0199804386|3_80
VLKVAFGSDIRRKRFSSASEVTLQAVDAFVRETMGAEGGSGNYVAKYCDDEGDLCTLADHSLEDALQLAAEKQLLRL
>Pseudopedinella_elastica_CCMP716_CAMPEP_0191413862|20_100
IKFDFIASGEKRRVPRSTLGSYAELRALLAEYGADEPCVVSYLDEDGDAVLVTSDLELEEAFAVAKSMNAKVFKFTVHPS
>Pseudopedinella_elastica_CCMP716_CAMPEP_0191414076|2_82
VKIIFKNETRRLQLSESSLNFHVLKKTITDVIPSLRGQDFLIKWLDDEDDLIALSSDIELSEAVRVMENLKSNKLLRFQV
>Pseudopedinella_elastica_CCMP716_CAMPEP_0191457318|799_879
APFTFKIEDPNGNLHKFISASENFDQLVRVVSERLYTDIKTLKLKYKDEDGDEVLLTTDASLAEAVDQARAKGDTSVRVR
>Pteridomonas_danica_PT_CAMPEP_0193806382|3_92
RSLKLSYHETIRRFSMKSMNIEEGKLSFEDLKDVVCKVFTELQNKEFVLTYKDSDNDIITLCNTDELNEAFSVMNSLCLDVLRLMVDDC
>Pyramimonas_parkeae_CCMP726_CAMPEP_0191469370|607_686
PESPCVYVGGETRMVKIRSGSSYLELISQLGIFCKGPPLVRYALPGEEVMVSLRTDNDVRLMFEEWHLWRRSDQSRNPE
>Pyramimonas_parkeae_CCMP726_CAMPEP_0191480616|4_84
ITVKSDLQGDKRRFQLDVRGGFDALRLAVETAYGECNLLIKYEDDEKDLVTLVSDDDLQEAIRVLNSMNLASPLRLSVFN
>Rhodella_maculata_CCMP736_CAMPEP_0191525956|3_88
LHFKATFNSDIRRFSIPSTPDAISALLSTVHALFSPEAPAAALAVRYVDDEGDLVSLRTQADLDEALRLVPPDPSKPIKLQVSLP
>Rhodomonas_sp_CCMP768_CAMPEP_0191552814|19_98
VTFEETTRRFVVNEPCTYAELWEIVAKRFEVPTNVTGSLRYTDPDGDLISLSTDDELKEALHLVSDSDPPLLRMKLLLD
>Rhodomonas_sp_CCMP768_CAMPEP_0191560200|504_600
TPVKVTLNSSGVDSVIRRLSLGLRLRSDGTPVGGFQTVMASVSAAFKADLQPAAPTTLTYRDEDGDAVVISSDHELGIALQHRAGGPLLRMTLSSR
>Rhodomonas_sp_CCMP768_CAMPEP_0191568790|5_85
YSLKVAFKDQYRRFLLNDLDYGNLLAMAADRFGFEDSDALYFHHRDPDGDLVTISSSEELAEAMRLLAPEATLRLILAER
>Schizochytrium_aggregatum_ATCC28209_CAMPEP_0191599156|605_690
LVLKVKDQGDAKVYRLSDRSVRSLDDLLAQLERATGRPAEALDLVYLDEDGDEVQLANDLALREARSLAAQQGWKKVDVLIRPPR
>Symbiodinium_sp_C15_CAMPEP_0192425966|35_114
FVLKTSYQGDIRRLTFDSVEQVSFESIRTFVAKSYDVQDFLAKYQDEEGDWCTLTAATLTDAMDLVKDKHLLRLEVQAA
>Symbiodinium_sp_C1_CAMPEP_0199641460|140_224
VGVKTSLGHDKRRFQLAPGSRIEDLHRIVAAVHALDTASATLRTCWTDEDGDRITIATTDDLVEAVRWAAATDTRLLRIDVAAE
>Symbiodinium_sp_C1_CAMPEP_0199642500|3_87
VTLKLIFGDDRRRARVPSTDGFTFAALEKLVLASFPEVNEPITIQYVDDEDEVITVATDVELAEAFRVASEEGRKVLRITVSGA
>Symbiodinium_sp_CCMP2430_CAMPEP_0192498336|2_94
AVLKATYRAEVRRCLLDKDDLCFQGLSRRVSELFPELPQYTAKYMDEEGDVCTLCEASFADFLQVSTQTKSASGNMPGSDTKVILKLELQAV
>Symbiodinium_sp_Mp_CAMPEP_0192602324|7_80
LKVCYKEEVRRLKDWPQGEPSFEDLQRSALALFDLSEQHCVDYQDGEGHLVSLTEEKLPDVLQLAAQFGLLRL
>Tetraselmis_striata_LANL1001_CAMPEP_0200905450|308_397
FTAKCTLEGDTRVLYLSHNTTYSELVAKVKQMFPNAGAFTIKYTDKENDTITVTSRNDIHTAMAESLKQMEKRPGSTVIPPLRFEIVKD
>Tetraselmis_striata_LANL1001_CAMPEP_0200907914|480_547
KFTLRKDTRRWTPAERPRLAELLDKVAAIYDLPEGTKTKLKYTDVDGDMVTLASETDVEELFRQALP
>Tetraselmis_striata_LANL1001_CAMPEP_0200926804|560_641
DGIECRLEGTDSVEFVRLSEHCNASSLTSYLRQIFSQKLAEEDCNFGVVYQDASGDWMLLQPGEPWTLVVNVSRRLLVTTK
>Thalassiosira_antarctica_CCMP982_CAMPEP_0200132098|1094_1185
PVQTAPFEDLVAYKVVDGAGQTYVIRAGKTLDSILKVLEGKVSNLDPSTTVFKYFDDEGDEILIKSDECVEEAVRSSVQSGNKNVKLSMKA
>Thalassiosira_miniscula_CCMP1093_CAMPEP_0201084540|417_501
DTVAYKVVDDAGHTYVIRAGKTLDSIVKVLEGKVSDLDPSSVVFKYFDEEGDEILIRSDDCVEEAIRSSAQAGNKNVKLSMKVS
>Thalassiosira_oceanica_CCMP1005_CAMPEP_0192893646|69_157
LKLKLEKGAAVQVRRIRVSELFVQGKNLSYDKLMGVAAGFLDDIGKTTLAAKSQVTYIDSDGDKINISSDEELNDSFEGILKKLPIIT
>Vaucheria_litorea_CCMP2940_CAMPEP_0199162090|642_731
DDVMFVYKVTGPEGDTHRVRSSAENFSMLQMAVAEVLNFSLDSVNLKLHYLDDDGDRCMLTGDETLHEAIDMARAAGWTVLKLTALFDS


>NP_000622.2
NWLRCYYYEDTISTIKDIAVEEDLSSTPLLKDLLELTRREFQREDIALNYRDAEGDLVRLLSDEDVALMVRQARGLPSQKRLFPWKLHITQK
>NP_001040687.1
QVKSKFDSEWRRFSIPMHSASGVSYDGFRSLVEKLHHLESVQFTLCYNSTGGDLLPITNDDNLRKSFESARPLLRLLIQR
>NP_001040901.1
QFDAEFRRFALPRTSVRGFQEFSRLLCVVHQIPGLDVLLGYTDAHGDLLPLTNDDSLHRALASGPPPLRLLVQKR
>NP_001093521.2
EVKSKFEGEYRRFALKKNTGGFQEFYQLLQTIHRIPGVDVLLGYADIHGDLLPINNDYNFHKALSSANPLLRIIVQK
>NP_001107789.1
IRIKTPVGDMDSPVDSPSHLNFNDLLAAIRDAMPEATVTAFEYEDEVGDRITVRSDDELKAMLSYYCNTVMEQRFNGLLPEPLQIFPRAG
>NP_001124131.1
VKSKYGAEFRRFSVDRYEPGRYKDFYRLIVRLHQLWHTDVFIGYADVHGELLPINNDDNFCKAVSSTQSLLRIFIQ
>NP_001182408.1
LIIKAQLGEDIRRIPIHNEDITYDELVLMMQRVFRGKLLSNDEVTIKYKDEDGDLITIFDSSDLSFAIQCSRILKLTLFVN
>NP_001193733.1
MEGHFPQSDVIGQVLPEATTTAFEYEDEDGDRITVRSDEEMKAMLSYYYSTVMEQQVNGQLIEPLQIFPRAC
>NP_001239372.1
KAQLGEDIRRIPIHNEDITYDELVLMMQRVFRGKLLSNDEVTIKYKDEDGDLITIFDSSDLSFAIQCSRILKLTLF
>NP_001252262.1
LKARHVDFVHKTSIHHTNDLTLIDLVLNVQWRLALPSDANFVLKYKNKQGDLVTLVVDSDLLMVLHTSGA
>NP_001299842.1
MTVKAYLIGKEDCNKEIRRFAVDQDVSTSFEYLQRKVLDVFVGLRTAPFQMYYKDEDGDMIAFSSDDELMMGLALVKDDTFRLFIKQR
>NP_002731.4
VRVKAYYRGDIMITHFEPSISFEGLCNEVRDMCSFDNEQLFTMKWIDEEGDPCTVSSQLELEEAFRLYELNKDSELLIHVFPC
>NP_002735.3
RLKAHYGGDIFITSVDAATTFEELCEEVRDMCRLHQQHPLTLKWVDSEGDPCTVSSQMELEEAFRLARQCRDEGLIIHVFP
>NP_003891.1
LTVKAYLLGKEDAAREIRRFSFCCSPEPEAEAEAAAGPGPCERLLSRVAALFPALRPGGFQAHYRDEDGDLVAFSSDEELTMAMSYVKDDIFRIYIKEK
>NP_006061.2
LIIKAQLGEDIRRIPIHNEDITYDELVLMMQRVFRGKLLSNDEVTIKYKDEDGDLITIFDSSDLSFAIQCSRILKLTLFVN
>NP_006600.3
VRVKFEHRGEKRILQFPRPVKLEDLRSKAKIAFGQSMDLHYTNNELVIPLTTQDDLDKAVELLDRSIHMKSLKILLVIN
>NP_009359.1
ILFRISYNNNSNNTSSSEIFTLLVEKVWNFDDLIMAINSKISNTHNNNISPITKIKYQDEDGDFVVLGSDEDWNVAKEMLAENNEKFLNIRLY
>NP_032703.2
NWLRCYFYEDTGKTIKDIAVEEDLSSTPLFKDLLALMRREFQREDIALSYQDAEGDLVRLLSDEDVGLMVKQARGLPSQKRLFPWKLHVTQ
>NP_032883.2
RVKAYYRGDIMITHFEPSISFEGLCSEVRDMCSFDNEQPFTMKWIDEEGDPCTVSSQLELEEAFRLYELNKDSELLIHVFP
>NP_032886.2
RLKAHYGGDILITSVDAMTTFKDLCEEVRDMCGLHQQHPLTLKWVDSEGDPCTVSSQMELEEAFRLVCQGRDEVLIIHVFP
>NP_035148.1
RFSFCFSPEPEAEAQAAAGPGPCERLLSRVAVLFPTLRPGGFQAHYRDEDGDLVAFSSDEELTMAMSYVKDDIFRIYIK
>NP_035970.1
IRIKIPNSGAVDWTVHSGPQLLFRDVLDVIGQVLPEATTTAFEYEDEDGDRITVRSDEEMKAMLSYYYSTVMEQQVNGQLIEPLQIFPRAC
>NP_036077.1
VRIKFEHNGERRIIAFSRPVRYEDVEHKVTTVFGQPLDLHYMNNELSILLKNQDDLDKAIDILDRSSSMKSLRILLLSQ
>NP_058644.1
VEVKSKFDAEFRRFALPRASVSGFQEFSRLLRAVHQIPGLDVLLGYTDAHGDLLPLTNDDSLHRALASGPPPLRLLVQKR
>NP_062652.1
LIIKAQLGEDIRRIPIHNEDITYDELVLMMQRVFRGKLLSNDEVTIKYKDEDGDLITIFDSSDLSFAIQCSRILKLTLFVN
>NP_067384.2
MEVKSKFGAEFRRFSLERSKPGKFEEFYGLLQHVHKIPNVDVLVGYADIHGDLLPINNDDNYHKAVSTANPLLRIFIQKK
>NP_115899.1
VEVKSKFGAEFRRFSLDRHKPGKFEDFYKLVVHTHHISNSDVTIGYADVHGDLLPINNDDNFCKAVSSANPLLRVFIQKR
>NP_493462.1
TILKARHADVVRKTSLHHANDLTLIDLVLNVQRLLALPSDANFVLKYKDEEGDLVTLAEDSDLLLALHTSGATLDVTVVVD
>NP_495011.1
KLKTRFQGQVVVLYARPPLILDDFFALLKDACKQHKKQDITVKWIDEDGDPISIDSQMELDEAVRCLNSSQEAELNIHVFV
>NP_524892.2
ITVKTAYNGQIIITTINKNISYEELCYEIRNICRFPLDQPFTIKWVDEENDPCTISTKMELDEAIRLYEMNFDSQLVIHVF
>NP_573238.1
EVKSKFDAEFRRWSFKRNEAEQSFDKFASLIEQLHKLTNIQFLILYIDPRDNDLLPINNDDNFGRALKTARPLLRVIVQR
>NP_593744.1
CKVKVRLGDETFALRVPSDISFEDFCERLTNKLGECEHLSYRDTNANKVLPLNNVDDLRKACSQESGVLLFAE
>NP_594030.1
SQFTIKYRSIAGRVHRLRLDGINSVSDLRTAVEEREKEQLVTLTYIDDEGDVVELVSDSDLREAILLARRRGLPRLE
>NP_594221.1
VKIRLRLHEVSLVLVVAHDITFDELLAKVEHKIKLCGILKQAVPFRVRLKYVDEDGDFITITSDEDVLMAFETCTFELMDPVHNKGMDTVSLHVVVYF
>NP_660143.1
IRIKIPNSGAVDWTVHSGPQLLFRDVLDVIGQVLPEATTTAFEYEDEDGDRITVRSDEEMKAMLSYYYSTVMEQQVNGQLIEPLQIFPRAC
>NP_956309.2
KAQLGDDIRRIPIHNEDITYDELLLMMQRVFRGQLQSSDEVTIKYKDEDDDLITIFDSSDLSFAIQCSRILKLTLFVN
>NP_991274.2
LSIQPSYEELLSRMRDVFHVDDIALNYRDAEGDLIRILDDEDVVLMVQESKRTESKVK
>XP_001922991.1
LKVTFRGNAKSFLLSGSETKSWESMEAMVKRSFGLCNLQLTYFDEENEEVSVNSQLEYEEALKSAARQGNRLQMNV
>XP_005162724.1
LRVKLEHEREKRIIPFQRPLKFKDLLQKVTEAFGQQMDLYFTEKEMLVALKCQEDLDRAIQGLSSSSGMNNLLRVILKTP
>XP_005168897.1
VDSPSHLNFNDLLAAIRDAMPEATVTAFEYEDEVGDRITVRSDDELKAMLSYYCN
>XP_005257433.1
RIKFEHNGERRIIAFSRPVKYEDVEHKVTTVFGQPLDLHYMNNELSILLKNQDDLDKAIDILDRSSSMKSLRILL
>XP_006511208.1
IRIKIPNSGAVDWTVHSGPQLLFRDVLDVIGQVLPEATTTAFEYEDEDGDRITVRSDEEMKAMLSYYYSTVMEQQVNGQLIEPLQIFPRAC
>XP_006522044.1
LIIKAQLGEDIRRIPIHNEDITYDELVLMMQRVFRGKLLSNDEVTIKYKDEDGDLITIFDSSDLSFAIQCSRILKLTLFVN
>XP_006532493.1
TLNVTFKNETQSFLVSDPENTTWADVEAMVKVSFDLNTIQIKYLDEENEEISINSQGEYEEALKMANIKQGNQLQMQVHE
>XP_006532495.1
VTLNVTFKNETQSFLVSDPENTTWADVEAMVKVSFDLNTIQIKYLDEENEEISINSQGEYEEALKMANIKQGNQLQMQVHEG
>XP_006532496.1
VTLNVTFKNETQSFLVSDPENTTWADVEAMVKVSFDLNTIQIKYLDEENEEISINSQGEYEEALKMANIKQGNQLQMQVHEG
>XP_006721966.1
VTLNVTFKNEIQSFLVSDPENTTWADIEAMVKVSFDLNTIQIKYLDEENEEVSINSQGEYEEALKMAVKQGNQLQMQVHEG
>XP_009294714.1
SCLHCYFLQPEGIETRDICVQEDLSIQPSYEELLSRMRDVFHVDDIALNYRDAEGDLIRILDDEDVVLMVQESKRTESKVKRPVNQFPWELLVTHA
>XP_009295652.1
RVKLEHEREKRIIPFQRPLKFKDLLQKVTEAFGQQMDLYFTEKEMLVALKCQEDLDRAIQGLSSSSGMNNLLRV
>XP_009298791.1
KFRVILDHEIKKLCVPEMPRTVKELEATIKQTFEIYVDISLQYKDQDFDDFITLSSTDDLK
>XP_009302121.1
KIKAHYGGDMLISDLDLALTYTEVCKEVREMCGVRKETPITLKWIDDEGDPCTISSQMELEEAFRIYSRNRHSGLLLHVFP
>XP_009305028.1
VTVKVNFRGNVKKFPVLDTNKAQWETVEAWIKTTFGLSHFQVKYFDEDNEEVCINSQDEYTEALKSAFKQANQLHMNV
>XP_011241042.1
IRIKIPNSGAVDWTVHSGPQLLFRDVLDVIGQVLPEATTTAFEYEDEDGDRITVRSDEEMKAMLSYYYSTVMEQQVNGQLIEPLQIFPRAC
>XP_011247339.1
VRIKFEHNGERRIIAFSRPVRYEDVEHKVTTVFGQPLDLHYMNNELSILLKNQDDLDKAIDILDRSSSMKSLRILLLSQ
>XP_011520089.1
IRIKIPNSGAVDWTVHSGPQLLFRDVLDVIGQVLPEATTTAFEYEDEDGDRITVRSDEEMKAMLSYYYSTVMEQQVNGQLIEPLQIFPRAC
>XP_011540075.1
RLKAHYGGDIFITSVDAATTFEELCEEVRDMCRLHQQHPLTLKWVDSEGDPCTVSSQMELEEAFRLARQCRDEGLIIHVFP
>XP_016878750.1
PDSIVEFDAEFRRFALPRASVSGFQEFSRLLRAVHQIPGLDVLLGYTDAHGDLLPLTNDDSLHRALASGPPPLRLLVQKR
>XP_016884297.1
NWLRCYYYEDTISTIKDIAVEEDLSSTPLLKDLLELTRREFQREDIALNYRDAEGDLVRLLSDEDVALMVRQARGLPSQKRLFPWKLHITQK
>XP_635325.1
ITYKSNFEGDVRRFSSDHPLTYTRLQDKLVNLYNLYEISFGITYLDDGDNITIADAKDLEEAHNLLGNEILRLTITRK
>XP_638776.1
TTLNVTLGSEMKSITVPKSSTYKDMISTIKDKFGVNSKSTLCIKCENKDGEMFSLASDCHVKKAYNQQPENQPKELRLVVKEI
>XP_639165.2
IRIKCILGDDIRIIKFNSNISYGGLMNQLEQDFQCPISIHQYEDYEGDKVTVKSKDDIMEALTMYFELKALNPTKIISTKF
>XP_644298.1
ILIKSELENDKRRFRLKECSFSCLCYTLASIYSFYNDMIYSIFYLDNENEWITLASTDDLKESYSLCPSLIRIKIIVLDLT
>XP_646538.1
LILKIQHNDDTRRVSMERDPTFLELRKMTVTFFKINSFLIKYFDEDKDLITITSDNDLKEAFSIATTSPRTVRLFVSKT
>Amoebozoa_A0A0A1UD85
FKLEYMNDIRVVDLSTLDLNSLYTAFQNKFNLTNMRLRPRFLLKYLDAEGDWVTLCDDDDLVLALKQANKYTLRLKLVD
>Amoebozoa_A0A151ZAG5
NDNKSVSIPKNSSYKDLTTTIKDMFGMNNKSTLCIKYENKNGDMLSVATDCQLKKAYRQTPSADGGDSELRLVVKE
>Amoebozoa_A0A151ZC01
KVQYGDDTRRVSLDREPTYSELKKMTMNFFNLQENNFQIKYFDDEGDKITVTSDIEIREAFNFARKKTPALLKLFI
>Amoebozoa_A0A151ZC78
ILIKSELGEDKRRFRLKECSFSCLCYNLTSLYQLSNDSIYSILYLDNENEWITLASTDDLKEAYSISPLLIKIKIN
>Amoebozoa_A0A151ZHK7
TDRRLIQLTYPYTYQQLKQKIELKFEISLRNITIKYQSSDEQYYPITNQGDLDYAISY
>Amoebozoa_A0A2P6N9K2
IVFKIRLTNEIRRLSVPSTISFSHLLNLIAHAFADPNLTQTHLLRYKDDEQDWVTMSSDLELREAIRIYKKDPSVPLQLQQS
>Amoebozoa_A0A2P6NEE1
LTVKVTHKDQVRRSTIPVHTPYSEFKSRIGQLVGVKHELFNLQYEDDEGDLISLTNDEDLREAYNVGSKSTSLRLRTILL
>Amoebozoa_A0A2P6NIU0
FSCHYKDKRYVRLLSHKDKTVSLLDLNQFIEEKFGISNLIIRYKDDENDLITIVKQEDLDIAILDF
>Amoebozoa_A0A2P6NJ77
LIINATVLGEQEKPIENRISSIIAKDNEITFDAIVENLSKTFQYLNTEGHTISLKWRDEEQDLITITSDPELQEALSHCQTIGCHWLLRLFLVVR
>Amoebozoa_B1N2I4
TLFKLEYMNDIRIVELQNLTIVSLYDAFTKKFNLKDVRLRPRYLMKFLDTDGDWVTLTDDTDILLAMKQMKNITLRLKLVDS
>Amoebozoa_D3B745
LSIKVTYNGDTRRISFERTPSYLELFSTLKSLFSLTSLLLKYTDDDGDLISVTSEVEFKEALSLIGYKTPRLLRLTVLAK
>Amoebozoa_D3B9M1
YTFKVCFEGDVRRFSFEGQPAFASLSQKLTELFSLVESFVITYLDEVGDNITISSDEELEEAFIFLQETQQSILRLSVVPK
>Amoebozoa_D3BCZ9
TVIKCKLYDQESYKKVDISLYNGFIPLRETLSAMFSIGHSFVICYQDSENDIIEINDQEDDWFDFYSIPVWKPAS
>Amoebozoa_D3BP85
VRIKCILGGDIRIIRVSVNVEYEALLMQLESEFGQSVQVYQYEDYEGDLITVRGKSDLMEAIYICIELKNKPISLRFFLKP
>Amoebozoa_F0ZEH2
LVLKIQYGDDTRRISMEREPTFLELKKMTITFFKLSGFLIKYYDEDNDLITITSDSDLKEAFTVKRNPPNVLKLFVSKS
>Amoebozoa_F0ZG42
YKSNFEGDIRRFSSDSELSYQRLKDKVSNLYSLYDIEFIITYLDDGDNITIADNKDIEEAYKTIIDNEILRLTVTR
>Amoebozoa_F0ZVT4
LRIKCILGDDIRIIKVNANVSYDGLMNQLEQDFNTPILIHQYEDYEGDKVTVKSEYDIMEAISMYFELKSLNPSKIISTKFFLKQG
>Amoebozoa_F0ZY34
VTLKIFYIDRRLIQVPVPCTISTLKQKIELKFELKLDNQIEISFILDGQKELLNNQVQLDKMLCMEVNEVHLRDR
>Amoebozoa_F4PHK7
LFKSQFGEDKRRFRIKEPSFPCLCYTISSLYCFDNNDFIYTIFYLDDENEWITLSSTEDLKEAFTISPKIVRLLVNKL
>Amoebozoa_F4PJ30
RIKCKLGEDDIRIIKVPSTVTYVELMDQLEEDFGQPVAVHQFEDHEGDRVTVRGKNDIIDAINMFDEFRSMYP
>Amoebozoa_F4PSP5
LIIKATHQGDNRRVSFERDPTFEELYGTLKNLFKIDPFNITYTDEDGDQITLSSEMEMKEAISMISANKPRLLRLAVTKP
>Amoebozoa_K2H6P4
TLFKLEYMNDIRIVELQNLTIVSLYDAFTKKFNLKDVRLRPRYLMKFLDTDGDWVTLTDDTDILLAMKQMKNITLRLKLVDS
>Amoebozoa_L8GDU9
KAFYNEEIRRLVLPEPSWDHLKQRLAELFHFPSTSSFQVKWKDDEDDYITLDSDEELAQALRYTDPQQLLRLFIF
>Amoebozoa_L8GF76
WVKLVFDDDISILRFKRRTLTVKRLQREINRIHQCQPRLRWIDSDGDCIEIKTTEFLNYALEDWQRR
>Amoebozoa_L8GGA9
VVIKFQYGNDVRRITLPAEGITYEQLLSLIESLYSQAGPGDHPALPQEFKLKYADEENDFIGLTCDNELRDALSLLPEGKVLRIMIVDV
>Amoebozoa_L8GGR6
KCLYNKETRCVRIREGSSYKDLQKQLEKEFKFVPVIKYKDPEGDKVSMKKQGDFEYALSLINGNALRLYI
>Amoebozoa_L8GKF5
ITLKCVFKDDISLLHVSPLVEFAELGKKIKKEYGRMMEIKYKDAEGDLIRVKTTKGLRSAIKNWSGEGSLKLLLSEK
>Amoebozoa_L8GMM9
VLIKAYLGNDARRVTVEDDIPFADLRAMLMKLFAVSGSGEPITPPAPTQFWIRYKDDEDDLVSISTDSDLREAIAYSASNADLLRLYIQQG
>Amoebozoa_L8GNA6
VLVKCYHGDDIRVVEVPRDVRYQDFLSELQGKYVGPLTVTYKDEEGESITIDSQGSLETAIHKHLKEAAKTLKLRISIR
>Amoebozoa_L8GNC1
IRCKLSFNGELRCCALALPPSWDALQADVARLFNIGPAVGRAFVLKYVDDEGDSVTFDSPLELHDAVHAAAQATTPNPCLKLLVQLV
>Amoebozoa_L8GNI9
HFVELRDTIRTAYGRNLRVKYSDRDGDTINIDSDASLNYAFNDWRGQIGLVDHHHQKATTSWRLHLHD
>Amoebozoa_L8GQZ1
GSRQLQYADLVEEVARVHGSVATKKMKIRYTDGEGDEVTILGDDALRYAFRDWR
>Amoebozoa_L8GRV3
TRTVVTASASFAELERQVRKSFGLSERHQLDLRYIDDEQDRVCVSSDEELRYALNSFQDKSLHLFL
>Amoebozoa_L8GTK3
LKCFYGEDVTVLRVKRDITFTKLNSKLKAEYKKDMEVAYKDSDGDVIPITKSAHLKAAMKEADGRAVRLQLK
>Amoebozoa_L8GY70
TRLKCFFGEEISVLTVPSDIKYRHLKAKIEEIFGEGVAIHKYEDHVGDLITVHSKHDVREAFTLYAKAIRKQSKRDAVEPYLKLHLARE
>Amoebozoa_L8GYB1
LDAHRPLLYADLLREIERVHGPLVAAAASGEVGVRVRYEDKDGDVVNVHSDDGLCYAY
>Amoebozoa_L8GZZ7
VAIKCVVDDDISLVRLNLETDLSLSGLHRAIERVYGQRMRAHYFDSEGDKIRITTDSSLRYAYEDWCQALERSGATISWRLHLKPR
>Amoebozoa_L8H6B1
VHFIPPPRYTDLVELMRTSPLRIPSTALIQFRDSDGDLLPLRHQDDLNYFLDNHKRSHQPTAISGLSLFV
>Amoebozoa_L8H883
MTIVATNENRFIALPSPPAFALLVEKISTVFDQVNKAAVRIHYVDDESDRVAVSSSDELACALSLLPAGRQLRLFVS
>Amoebozoa_L8HI52
KKAESTYHDDISLLRLDARRPLLYADLMAEVHRLHGPLLLAILMQEGAKGVVRISYRDVEGDLVGIQSDDALRYAYEDWRKQARRRPR
>Amoebozoa_L8HJM7
SLKVKLDEDIRRFSVPKGITFAELHSLVSKHFVLAPENVQLKYIDDEEELITLGSDLELQEAKRLQPTVLRLN
>Amoebozoa_L8HKC2
VVLKVTYGSEIRRITVDDTQAFSYKDLRVLLKKLHHNTLPNHFEIKYLDDENDKVTISSDRELADALQFVKTAKQPLLRIMLSDP
>Amoebozoa_Q54Q21
TTLNVTLGSEMKSITVPKSSTYKDMISTIKDKFGVNSKSTLCIKCENKDGEMFSLASDCHVKKAYNQQPENQPKELRLVVKEI
>Amoebozoa_Q867T7
ITLKVFYKDRRLIQIPVPCNLSTFIQKIELKFEITISDKFSLSFQLDGEENEINSQVQLDKMICMEINEINVKDI
>Apusozoa_A0A0L0D6J2
LRVKLVYVGDDGGSVRVHAMSLPHDVHFDEVLQTASAGAGLDAHVALSYVDEDGDVVGLASDLDWAAALDWFMAQAEVRTLRIQVHVV
>Apusozoa_A0A0L0DC02
VVLKCKFKGAFKLLRIERTDPFTKLQTQMDEAYKTAVYLSWQRADGTLIDVINADDFAYMLDEHASKKKIDLIVQ
>Apusozoa_A0A0L0DJ90
RVVKITFGAETRRFRLNPETTTFTRLRELVKQSFAPLAGDATEFVLKWTDEFSEVNVLGSNLELTEAFHVAGTALNPPILRLMVEAS
>Apusozoa_A0A0L0DL51
LKVVRGQDRKLLTVARTVQLAELFAKLGAEYATVIQEFKFKDAEGDMITVRSSSDLQEAFHEYDL
>Apusozoa_A0A0L0DM96
TKIKLYFGDDVRKVVLMAPFSFGELLEGVEARYGMSGLQLAYKDEDGDIIVMVDDGDIPELMEQEKIAVYVSQ
>Apusozoa_A0A0L0DQI7
YFFKFKHGGSTFRASASGESYIELIESVRTRIKAPRGAGIELAYKDDEDDDIELGSDSELRDAVQLAEELGWRTIKLSVVVR
>Apusozoa_A0A0L0DVD6
VKVKCHFHDTRVIVVTSDIPFTELEQAVFRKFNENNLILKFRDEDGDLVTMSCQDDLDLALEENPKLELFIDQ
>Apusozoa_A0A0L0DVU4
IRLKCKFGDEMRLVSVTPSMAFDDVAAKMEAMFGVACLMQYSADDDTITIRSDEDLREAVEFVADSGSTTLKVFLT
>Cryptophyta_L1JV30
LPLKATFSSQDADSVIRRLSVPVELDEEEVPVEGFSAVTDALVYAFRNELKMGCDDVKISYTDEDGDEVMISCDEELGLAMQQFRDASVMRVKLHA
>Cryptophyta_L1K2L0
LKFKVSLTQPGKQAVFRRLKWNFEFDHFGNPVQGYEMIMTGLRNAYREELLGVPTSALQLSYVDEDGDNILISSDSELGMLLQDKSQSAGIRLYLHAL
>Euglenozoa_A0A0N0DU41
ARLKIHFDAQTRVMPVADAAQAKFTDVYDQLHAHCQAQLAQSSCSGAAVAVGTSSSPEERRLRIRYEDVDGDFISLLNQQDWDVMLSELLSQEENGSGSSSGGGKIELFCDYP
>Euglenozoa_A0A0S4J229
VSFKIVLQDKKRPETKHRFRGDFTYAQLTDLLSHLWGGKKKLVVEYTDEDGDDILVLTEVEWQECVRLHLKRLEESR
>Euglenozoa_A0A1X0NI49
LKLKVHFEAQLRILRVPEPENITFEQIYEKVHAFCMQQAAVLPRPVGQRLRIRYRDHDGDSISLITQDDWNAFLVEEVPGGLSGAKLELFCDFP
>Euglenozoa_E9AVC0
LRLKIHFDAQTRVLPVADAAQASFHNVYKQIYEFCQTQPQRAAGAERRLRIRYEDAEGDFISLLDQQDWHMMLSELAPHGCGGVKIELFCDYP
>Euglenozoa_E9BFE6
RLKIHFDAQTRVLPVADAAQASFHDVYKQIHDFCQTQLQQPQRAAGAERRLRIRYEDTEGDFISLLDQQDWHMMLSELAPRGCGGVKIELF
>Euglenozoa_Q4DB71
LKVHFDAQLRVVLIANPENATFDEIYKKVSELCSRQEGGGASNSAGRKLRLRYQDSDGDCISLLTQEDWDVF
>Euglenozoa_S9VA21
QRTIEFNDLRKLVLERWELDINGPSQLYYKDDEGDRIKIDSSEFKRLLQRHFATSDIVRIHID
>Euglenozoa_W6KL49
LKLKVHFEAQTRIVHVHEADKTSFEDVSKRLYKQCCELFAIMHRSQSSFPPDPRRLRIRYEDTDGDFITLLNDEDWRVMLSELRLSSNLRLSCSGG
>Heterolobosea_D2UX43
KFKVYRGSDIYLITQKRSQLSFTSLKLEIIERYQCVKPTILYKTRDGDFIIINRDEDLARVISSYHQ
>Heterolobosea_D2V5H2
FKTIYKAEMRVFAKVPRDVTYLELKETISKSYGFPVVLKYVELDDEKDEITIGSDRELRDFIECFEEMGKGLRLEL
>Heterolobosea_D2V7N4
KEEKPKSVHRLILDQSGITFEEFVQKLKTKSIVTDTSFKLFYLDDQNDWVSLSDEEDWKILNSILASETVIKIVCQNI
>Heterolobosea_D2VCK7
LSVKVKLNDTIRRFSVPSSCTLIEFYQQVSKAFQLNIDITTHLVQYKDNEDDLIVTTSEDEWNYAKKSFSTPCMQVTLKEK
>Heterolobosea_D2VL54
VIIKLYLSKEHIRRFTIPKIASYEDLKSRIIQFYDEVGQTINPSEDLDLQYCDDDNEWTVLRNEDDWYCCKAICPTNIKIRKPSMWMKAQ
>Heterolobosea_D2VP18
KVKLSYKEETTIVSVFLGMSMDGLFEIISSHYNNFLACDNLHDKINIKYADDEDKNELISIRTQTDLDHFVES
>Heterolobosea_D2VT71
LVFKCYHAEDVHLIALKRDRATFSELKLKIIEEYNCLKPIIKYRDTEGDFINIRKEEDFNICKQNVPVDSAIRLYITTE
>Heterolobosea_D2W1M7
KEEKPKSVHRLILDQSGITFEEFVQKLKTKSIVTDTNFKLFYLDDQNDWVSLSDEEDWKILNSILASETVIKIVCQNI
>Heterolobosea_D2W469
IMIKCYDSLENQSDATILRFSPEDELTLQKVKMEVLSRKPILSSTNQIQLKYKDEDDDIITLKKEDDFKLCLANYRNSGQRYLKLYISSN


>g17664_CHBRA211g00240
LFCKIFRGGELVGRAVDLGKFSNYDQLCAELSVMYGIDRHELQKNMAYRDSEGHWVLVGDEPYRHFAGTARKAMIMST
>g19475_CHBRA233g00310
LVIKVQYQTNLRRFIVPRPPASKFADVKARIREALSIADGVEFSLTYRDKDDDLVTMAGDDDLYDAFTIQNLNPLRVFVTVE
>g19697_CHBRA238g00220
AHITAIFEGWPIGRRVNLREHSSYEGLSKTLREMFKARIAEEKWTCSKAGGGGGGGGGGEGETCNSLNALPGHVIAYEDADGDLMLAGDIPWEQFIVTAKKIKIVKT
>g34700_CHBRA42g00490
VPLKLYYGHDIRLAEMPVNAGFGELRDVVRKRFPSSKAVLIKYRDSEGDLVTITSRQELRLAEACASVASSVATASSTAPPLSSVGE
>g38148_CHBRA490g00130
VTVKVTFGQDTARFRLPSGHCFDDLQQEVAQRLKLDTTTLVMKYLDDEGEYVLLSSNEDLMECIDVSRNAGNNTIKLTARCE
>g39692_CHBRA529g00140
AHITAIMEGWPIGRRISLREHYNYEGLSTTLRHMFEFMIPAEQRYWIRPGCHPPCNSLNALPGHVIAYEDADGDLMLAGDIPWEHFVTTAKRIKIVQT
>g40427_CHBRA554g00190
FTFKIEDKTGRMHRFTCGIESLDELVMAVANRTGLDMKSTNAPHIMYEDDEGDMVLLNNDSDLIAAVNLARASGWKGIRLYLDVD
>g53552_CHBRA981g00020
NRLTYVGGDTRIQTVNRDVSYGELMKKLTDFYGQPLILKYQLSNEGLDTLVTVSCEEDLVNMMEEYDAEVRSERTAARLKVFLFP
>g53553_CHBRA981g00030
NRLTYVGGDTRIQTVNRDVSYAELMKKLTDFYGQPLILKYQLSNEGLDTLVTVSCEEDLVNMMEEYDAEVRSERTGARLKVFLFP
>kfl00098_0270
IPLKLVYQGHDIRKTELPANGGLKTLREVVQKRYPGSKAVLVKYQDEDGDWITITSNEELRGALELCGYAGKSADAKNPEEGAKKGPVRLEITEV
>kfl00358_0060
TVFTFKVEDNLGRKHRFSCGCQSMAELVVALSSRLDLPPAAIPPISYIDDEGDRVLLSGDGDLSSAVNVARTAGLKNLRLYLEFA
>kfl00615_0010
SVVKVSFKGIMKRLTYGTEEANFDRLVKTLKESFSIAEGAKLRILYTDSDGDKVLLSDNEDLKDALKNQKLNPLYLEVTIIKEAKS
>kfl00667_0030
DGKLRYVGGETRIFTVSRDITYSELMFKLTEYYSEALSLKYQLPDMDLDTLLSVSNDEDLNSMMEEYDEIERNSAEGKAQRLRLFLFP

>CDC24_YEAST
IPESSILFRISYNNNSNNTSSSEIFTLLVEKVWNFDDLIMAINSKISNTHNNNISPITKIKYQDEDGDFVVLGSDEDWNVAKEMLAENNEKFLNIRLY
>BEM1_YEAST
AQSTSGLKTTKIKFYYKDDIFALMLKGDTTYKELRSKIAPRIDTDNFKLQTKLFDGSGEEIKTDSQVSNIIQAKLKISVHDI
>NoxR_H6CB14_EXODN
GSNRPEMRKIRVKCHFNEDTRYLMIGAVIDFGDFESKIREKFSIKDPMKIRMQDDGDMITMGDQDDLEMLLSSVRNQARKERNEMGKMEVWISSSRLSSMS


>Fungi_Basidiomycota|Pucstr1|23979|evm.model.scaffold_6.94|3_81
HQAPLSIKIKHATVIHKVQVNQHVPIWSTFLAAIAQRFGMPEEQPIGLQYLDPEGDTITISTQADCDELWHKVLSVTA
>Animalia_Echinoderm_tr|W4XXL6|W4XXL6_STRPU|5_91
DGMIPIKAAFNGSILCIRIDPNVTLEDFLQDMRGICNFPEKQNFTVKWLDEDGDPCTISSQEELEEAIRLYELNKDSNINIHGNYI
>Fungi_Mucoromycota|RhiirA1_1|414327|fgenesh1_kg.219_#_22_#_remain_c11464|59_123
FSIVITSVKPTWDQLSTKIRSQFNIPANFKFGLTYLNSDNNEIIISSQKELNNYFFQHKDDELS
>Fungi_Basidiomycota|Pucstr1|4115|evm.model.scaffold_13.89|3_82
HQAPLSIKIKHATVIHKLQVNQHVPIWSTFSAAIAQRFGMPEEQPIGLQYLDPEGDTITISTQADCDELWHKVLSVTAI
>Protozoa_Amoebozoa_Entamoeba_tr|B1N2I4|B1N2I4_ENTHI|1_88
TLFKLEYMNDIRIVELQNLTIVSLYDAFTKKFNLKDVRLRPRYLMKFLDTDGDWVTLTDDTDILLAMKQMKNITLRLKLVDSYQTAT
>Fungi_Mucoromycota|RhiirA1_1|419773|fgenesh1_kg.493_#_1_#_ACTTGA_L001_R1_(paired)_contig_17190|50_129
MRTSTFKISNQAITRRFTLSIEQPTWLELELKVREIFSIPSSVSPGLTYIDEGDDNITISSQIELEDYYKQVKCHEYSD
>Fungi_Mucoromycota|Morel2|829797|Morel1.CE669783_1526|12_103
LGDKPVIIKFKCAGTNLRVPISQVPSYNELCFIVQRLFRSDVSSDLDNLVLRYEDEDGDLITIQDDADISHAISLSSLLKLTVNDKITHPV
>Chromista_Stramenopile_Phytophthora_tr|D0P0V1|D0P0V1_PHYIT|1_78
ASQQVALKIAFGGDIHRTRVELRCLSLAELTQLMAQTFRLPVGDFVVQYRDPEGDSVNVTTDAEFQEALRVFLSSSE
>Chromista_Hacrobia_tr|L1IAZ6|L1IAZ6_GUITC|164_241
LEVDGEGRVVRGHGALVRALVEEYELVLGCCEESVVVSYEDSDGDRVEMRSDEDLAQAMESYPFGYVRVYVQGRGGG
>Chromista_Hacrobia_tr|L1JXV3|L1JXV3_GUITC|21_86
LEGPPPDTMLELEEKTRHALGYGAGAKFCFKWIDEEEDMIMLGSDEELKESLSSVSKSQRKLVFV
>Protozoa_Choanozoa_Monosiga_tr|A9UPR4|A9UPR4_MONBE|3_99
TRASTVILKVRLGNDIRKIPIHNADLTYDDLVLMLQRVFGPTGRLPKDDFTIKYEDEADAAVSSIDSASIDNIHRQLQNVCVSVNDLVRRLDQVAG
>Fungi_Mucoromycota|Morel2|31788|Morel1.estExt_Genemark1.C_270029|1_90
AATVKAWHRDDCRRLSIDIEQIQYQDLKKKLQNTFQLENEFTVKYADLDGDLCTIAGTEEFEDMINSELVKERKATLRLQVIPNSRRPS
>Chromista_Hacrobia_tr|L1IKT8|L1IKT8_GUITC|236_296
EPFQGYRKLVEAVIKEFGLDVAFADTMRLFYQDADGDNIIVSSDHELGIAMKHFPAGLYV
>Plantae_Rhodophyta_Chondrus_tr|R7QD18|R7QD18_CHOCR|218_308
GMSSLYAVKAEYRREIHRLTISRSASFLELRRKMEEVFQLSEKVCLAYRDNEDDYITISTESDMRELFGLADKYSLNPIRVRLVERIEKR
>Animalia_Echinoderm_tr|W4Y123|W4Y123_STRPU|2_95
AQPLVIRIKTQHGEDVDWTVQLGQLSFHEVLEVIAQVLQDNTPAAFEYEDEDGDRITVRSDDEMEAMINYYLSLLAECEARRVMAPPLNIYPQ
>Animalia_Nematode_sp|Q9NAN2|PAR6_CAEEL|10_100
HHSTLQVKSKFDSEWRRFSIPMHSASGVSYDGFRSLVEKLHHLESVQFTLCYNSTGGDLLPITNDDNLRKSFESARPLLRLLIQRRGESW
>Fungi_Mucoromycota|RhiirA1_1|511591|MIX24024_34_34|227_310
MKEDEILLKCHVGRDIRILNFILPIRYEEIKRKIQEAFGIAEISKLKYKDEDGEFITIIDNVDFDTASKLYKRENKLEIWVIE
>Chromista_Stramenopile_Phytophthora_tr|D0N7Q1|D0N7Q1_PHYIT|2_76
AKQTALKINYKGELHRLRVDLSTFSLEALTALFDETFNLSPGSFVVQYTDADGDCLNVTSQAEYEEACRVFLSG
>Chromista_Hacrobia_tr|L1IEZ2|L1IEZ2_GUITC|211_282
PVGGYRMVMEGLQSAFSEDLKGIRTSCLQLSYIDDDGDKILINSDQELGILLQDKPQAARIRLYLHAVSGS
>Fungi_Chytridiomycota|Rhihy1|717761|fgenesh1_kg.26_#_47_#_Locus5745v1rpkm39.22|1_91
STSETVIKISYNGSLRNVPLTSEEQISWDAFETKIRTLFTIPDSTALTVNYVDSDGDRIIFDTDQELAELFRGVGRPSKLFVTGKDSTPV
>Animalia_Frog_tr|A0A1L8GH71|A0A1L8GH71_XENLA|229_331
EQYQVSLLRCYFHDHDICLIRDISLEEDVGKCPSYKELLDLIRNQFPDAEVALNMRDTDGEMIRLMDNSEMELLITRGKRTPRAKNYFPWELHVTHKDDFEV
>Animalia_Frog_tr|Q3SYN3|Q3SYN3_XENLA|233_329
VSLLRCYFHDHDRCLIRDISLEEDVRKCPSYKNLLGLIRNQFPDAEVALNMRDTDGELIRLMDNSDMELLITRGKLTPRAKNYFPWELHVTHQDDL
>Animalia_Nematode_tr|Q9GRV1|Q9GRV1_CAEEL|134_214
TTSTVLKARHVDFVHKTSIHHTNDLTLIDLVLNVQWRLALPSDANFVLKYKNKQGDLVTLVVDSDLLMVLHTSGATFDVT
>Fungi_Mucoromycota|RhiirA1_1|499194|MIX11627_521_96|1_83
ANIKVTYGSISRRLTISSTTTWSEIETQFRNLFNIPKEFQIIVSYTDDEGDVITLSSDLELQEVLSNNSIKFILTTSIMNNL
>Animalia_Dog_tr|E2RIM1|E2RIM1_CANLF|232_334
EEDPTNWLRCYYYEDTISTTKDIAVEEELSSTPLFKDLMQLMRREFQREDIALNYRDAQGDLVRLLSDEDVGLMVKQAQGLPSQKHLFPWKLHITQKDDYRV
>Animalia_Human_sp|Q15080|NCF4_HUMAN|232_333
EDDPTNWLRCYYYEDTISTIKDIAVEEDLSSTPLLKDLLELTRREFQREDIALNYRDAEGDLVRLLSDEDVALMVRQARGLPSQKRLFPWKLHITQKDNYR
>Animalia_Mouse_sp|P97369|NCF4_MOUSE|232_334
DEDTTNWLRCYFYEDTGKTIKDIAVEEDLSSTPLFKDLLALMRREFQREDIALSYQDAEGDLVRLLSDEDVGLMVKQARGLPSQKRLFPWKLHVTQKDNYSV
>Animalia_Pig_tr|K7GN17|K7GN17_PIG|234_335
EEDPTNWLRCCFYEDSVSTTKDIAVEEDLTSTPLYKDLLELVRREFQREDLALNYRDAEGDLVRLLSDEDVQLMVRQAQGLPSQKRLFPWKLHITQKDNYK
>Animalia_Pig_tr|A0A286ZZ01|A0A286ZZ01_PIG|11_99
PDSIVEVKSKFDAEFRRFALPRASVSGFQEFSRLLRAVHQIPGLDVLLGYTDAHGDLLPLTNDDSLHRALASGPPPLRLLVQKRAEAD
>Animalia_Mouse_sp|Q9Z101|PAR6A_MOUSE|10_100
SPDSIVEVKSKFDAEFRRFALPRTSVRGFQEFSRLLCVVHQIPGLDVLLGYTDAHGDLLPLTNDDSLHRALASGPPPLRLLVQKRAEGDS
>Animalia_Human_sp|Q9NPB6|PAR6A_HUMAN|11_99
PDSIVEVKSKFDAEFRRFALPRASVSGFQEFSRLLRAVHQIPGLDVLLGYTDAHGDLLPLTNDDSLHRALASGPPPLRLLVQKRAEAD
>Animalia_Chicken_tr|A0A1D5NVK9|A0A1D5NVK9_CHICK|232_334
QEDTVNKIRCYYYDETVSTIRDISVEENLSSIPLFKDLMELIKQEFDQHDIVLNYRDLDGDLIRLLSDQDVELMVSQSRKRSSEKHFFPWKLHITHKDDFSV
>Animalia_FruitFly_tr|O97111|O97111_DROME|14_106
SDTNLIEVKSKFDAEFRRWSFKRNEAEQSFDKFASLIEQLHKLTNIQFLILYIDPRDNDLLPINNDDNFGRALKTARPLLRVIVQRKDDLNE
>Animalia_Echinoderm_tr|W4XKQ8|W4XKQ8_STRPU|1_84
FIFQLDAEFRRFTINPNKVGTYEDFYAFLERMHHLGDVPFLVGYTDPQGDLLPINNDDNYLKALTSSKPPLKIVLQKRDEVSE
>Animalia_ZebraFish_tr|Q1LUW2|Q1LUW2_DANRE|244_350
AQGSYSCLHCYFLQPEGIETRDICVQEDLSIQPSYEELLSRMRDVFHVDDIALNYRDAEGDLIRILDDEDVVLMVQESKRTESKVKRPVNQFPWELLVTHAKDLTV
>Animalia_Chicken_tr|F1P0U8|F1P0U8_CHICK|11_99
AEPVIEVKSKFDAEFRRFAMKRSSAGTFQDFYRLLQSVHQIPCVDVLLGYTDVHGDLLPINNDDNYHKALSSANPLLRVIIQKKAESD
>Chromista_Stramenopile_Phytophthora_tr|D0MRD9|D0MRD9_PHYIT|1_106
TENVVLKLSYSGETHRVTVPLRAVDPKKDLSYELVLAKVRETFPRLSSNLRWTLVYRDDEGDVVTLSHAFEFDEACHVLLAMTPENDDKLRTLHFCVLQRVSFRE
>Animalia_Pig_tr|I3LSR2|I3LSR2_PIG|14_102
DCSAVEVKSKFGAEFRRFSLDRQKPGKFEDFYKLVLHTHHISNTEVTIGYADVHGDLLPINNDDNFCKAVSSANPLLRVFIQKREEAE
>Fungi_Mucoromycota|RhiirA1_1|452740|gm1.5221_g|1_90
ASIKVTFGQTSRKFTIPSNTTWSQFESQLHDLFNIPSDTSFSISYIDEDGDVITLSTDTELQQILSDQESFGTNVKFNIYTSENSDNND
>Animalia_Chicken_tr|Q0PVE4|Q0PVE4_CHICK|11_100
RGLGTMEVKSKFGAEFRRFSLERSKPGKFEEFYGLLQHVHKIPNVDVLVGYTDVHGDLLPINNDDNYHKAVSTANPLLRIFIQRKEDAD
>Animalia_Mouse_sp|Q9JK83|PAR6B_MOUSE|11_101
GCLGTMEVKSKFGAEFRRFSLERSKPGKFEEFYGLLQHVHKIPNVDVLVGYADIHGDLLPINNDDNYHKAVSTANPLLRIFIQKKEEADY
>Animalia_Human_sp|Q9BYG5|PAR6B_HUMAN|11_101
GCLGTMEVKSKFGAEFRRFSLERSKPGKFEEFYGLLQHVHKIPNVDVLVGYADIHGDLLPINNDDNYHKAVSTANPLLRIFIQKKEEADY
>Animalia_Dog_tr|F1PJN8|F1PJN8_CANLF|13_103
RFGDCLKIRGFFGAEFRRFSLDRHKPGKFEDFYKLVVHTHHIANTDVTIGYADVHGDLLPINNDDNFCKAVSSANPLLRVFIQKREEAEH
>Plantae_Rhodophyta_Chondrus_tr|R7Q6J1|R7Q6J1_CHOCR|283_375
SVENLVNVKLSFILENEEGCRRWGMHPSDSLSSLLNSIAKKLNCQEVVDLEYIDDDEDTIALKNDEDVKEMFSIVKKSRIDPLRMNTTLKQD
>Animalia_Frog_tr|A0A1L8ESP6|A0A1L8ESP6_XENLA|12_101
RSLGTVEVKSKFGAEFRRFALEKTKPGKFDEFYGLLQHVHKIPNVEVLVGYADIHGDLLPINNDDNYLKAITTANPLLRIFLQRKEEAD
>Animalia_Human_sp|Q9BYG4|PAR6G_HUMAN|14_102
DCSAVEVKSKFGAEFRRFSLDRHKPGKFEDFYKLVVHTHHISNSDVTIGYADVHGDLLPINNDDNFCKAVSSANPLLRVFIQKREEAE
>Animalia_Frog_tr|A0A1L8ELH2|A0A1L8ELH2_XENLA|12_102
RSLGTVEVKSKFGAEFRRFALEKTKPGKFEEFYGLLQHVHKIPNVEVLVGYADIHGDLLPINNDDNYLKAMTTANPLLRIFLQRKEEADY
>Animalia_ZebraFish_tr|F1R754|F1R754_DANRE|10_100
RTLNAVEVKSKFGAEFRRFSLDRSKPGRFDEFYGLLQHVHRIPNVDLLVGYADVHGDLLPINNDDNYHKAISMATPLLRLFLQRKEEADY
>Fungi_Mucoromycota|RhiirA1_1|528749|estExt_Genemark1.C_210064|1_84
TSIKVAYQSTVRRFPIPNNITWLDLESKIQELFSLPSTSKFSLSYTDDEGDVIILSTDLELQELLSSNSMLKFVLVPDEQQPL
>Animalia_Mouse_sp|Q9JK84|PAR6G_MOUSE|13_103
YDCSAVEVKSKFGAEFRRFSLDRHKPGKFEDFYQLVVHTHHISNTEVTIGYADVHGDLLPINNDDNFCKAVSSANPLLRVFIQKREEADH
>Animalia_Chicken_tr|E1BY76|E1BY76_CHICK|13_103
LECSAVEVKSKFGAEFRRFSLDRYKPGKFEDFYKLILHIHHIANLEVMIGYADVHGDLLPINNDDNFFKAVSSAHPLLRVFIQRQDEVDY
>Animalia_Frog_tr|A0A1L8FY89|A0A1L8FY89_XENLA|13_103
VASSSVEVKSKYGAEFRRFSLNRYKPGTFDEFYNLILHIHNISSMDVMLGYADVHGDLLPINNDDNFFKAVSSANPLLRVFIQKQEEVDY
>Animalia_Frog_tr|Q6GPA4|Q6GPA4_XENLA|13_103
VASSSVEVKSKYGAEFRRFCLNRYKPGTFDEFYNLILHIHHISSMDVMLGYADVHGDLLPINNDDNFLKAVSSANPLLRVFIQKQEEVDY
>Animalia_ZebraFish_tr|A0A2R8Q7H2|A0A2R8Q7H2_DANRE|10_99
NEESVVEVKSKFEGEYRRFALKKNTGGFQEFYQLLQTIHRIPGVDVLLGYADIHGDLLPINNDYNFHKALSSANPLLRIIVQKRDVDDT
>Fungi_Mucoromycota|Morel2|524347|Morel1.CE364333_5140|6_81
LSPCKANFNGSLRRFLISRPAVWSDFEHKLRNVYSLPASAAIDVQYKDEEGDVISLNTDSELEDVLATHALFTQI
>Chromista_Hacrobia_tr|L1IE99|L1IE99_GUITC|273_339
RMVMEGLQSAFSEDLKGLPTSCLQLSYIDDDGDKILINSDQELGILLQDKPQAARIRLYLHAVSVS
>Animalia_Chicken_tr|E1C0T1|E1C0T1_CHICK|5_96
DLSGKLIIKAQLGEDIRRIPIHNEDITYDELVLMMQRVFRGKLLSNDEVTIKYKDEDGDLITIFDSSDLSFAIQCSRILKLTLFVNGQPRP
>Chromista_Hacrobia_tr|L1IDW1|L1IDW1_GUITC|279_345
RMVMEGLQSAFSEDLKGLPTSCLQLSYIDDDGDKILINSDQELGILLQDKPQAARIRLYLHAVSGS
>Animalia_ZebraFish_tr|Q6P0G5|Q6P0G5_DANRE|5_96
DLSGKLIIKAQLGDDIRRIPIHNEDITYDELLLMMQRVFRGQLQSSDEVTIKYKDEDDDLITIFDSSDLSFAIQCSRILKLTLFVNGQPRP
>Animalia_Mouse_tr|Q9Z1A1|Q9Z1A1_MOUSE|5_96
DLSGKLIIKAQLGEDIRRIPIHNEDITYDELVLMMQRVFRGKLLSNDEVTIKYKDEDGDLITIFDSSDLSFAIQCSRILKLTLFVNGQPRP
>Animalia_Human_sp|Q92734|TFG_HUMAN|8_96
GKLIIKAQLGEDIRRIPIHNEDITYDELVLMMQRVFRGKLLSNDEVTIKYKDEDGDLITIFDSSDLSFAIQCSRILKLTLFVNGQPRP
>Animalia_Pig_tr|A0A287AB01|A0A287AB01_PIG|8_96
GKLIIKAQLGEDIRRIPIHNEDITYDELVLMMQRVFRGKLLSNDEVTIKYKDEDGDLITIFDSSDLSFAIQCSRILKLTLFVNGQPRP
>Animalia_Dog_tr|E2REP2|E2REP2_CANLF|8_96
GKLIIKAQLGEDIRRIPIHNEDITYDELVLMMQRVFRGKLLSNDEVTIKYKDEDGDLITIFDSSDLSFAIQCSRILKLTLFVNGQPRP
>Animalia_Pig_tr|A0A286ZXK0|A0A286ZXK0_PIG|43_129
DSGLVRTRFGAEFRRFSLERSKPGKFEEFYGLLQHVHKIPNVDVLVGYADIHGDLLPINNDDNYHKAVSTANPLLRIFIQKKEEAD
>Animalia_Frog_tr|A0A1L8HGI0|A0A1L8HGI0_XENLA|8_96
GKLIIKAQLGEDIRRIPIHNEDITYDELVLMMQRVFRGKLLTNDEVTIKYKDEDGDLITIFDSSDLSFAIQCSRILKLTLFVNGQPRP
>Animalia_Frog_tr|A0A1L8H8F9|A0A1L8H8F9_XENLA|5_96
DLSGKLIIKAQLGEDIRRIPIHNEDITYDELVLMMQRVFRGKLLTNDEVTIKYKDEDGDLITIFDSSDLSFAIQCSRILKLTLFVNGQPRP
>Animalia_Echinoderm_tr|W4XUZ7|W4XUZ7_STRPU|1_96
SMTVKAYLKRGENANAEIRRFVIDVAVSSNYEYLSKKVAQVFPSLGDPDYFSLSWKDSEGDNITFSSDDELVEALGQINDDTFRIYVKEKKRCRR
>Animalia_Frog_tr|A0A1L8H1A4|A0A1L8H1A4_XENLA|13_114
CQALVIRIRIPDGGAVDWTVQPATQLLFRDILDVIGQVIPDATTTAFEYEDEDGDRITVRSDEEMKAMLSYYCSMVLEQQGSGPLMEPLQIYPRACKPPGK
>Fungi_Mucoromycota|RhiirA1_1|412835|fgenesh1_kg.155_#_28_#_step3_rep_c504|1_88
VNIKVIHKKAVRRFTLPSNATWIELEAKLRTLFNIPALSPFTLSYTDEDNDVITLSTDLELQEIFSSAPTVKFDLKFSTSDDSSDSE
>Animalia_ZebraFish_tr|Q6TNS1|Q6TNS1_DANRE|13_103
LNMNAVEVKSKYGAEFRRFSVDRIKPGKFEEFYKLIMTIHRIANMEVMIGYADIHGDLLPINNDENFSKAVSTAHPLLRIFIQRQEEVDY
>Animalia_Echinoderm_tr|W4YES8|W4YES8_STRPU|11_102
DMSNKLIIKAQLGDDIRRIPIHNEDITYDELVLMMQRVYRGKLNPSDEVVIKYKDEDGDLITIFDSTDLSFAIQCSRILKITLFVNGQPRP
>Animalia_Human_sp|Q13501|SQSTM_HUMAN|36_105
AAAGPGPCERLLSRVAALFPALRPGGFQAHYRDEDGDLVAFSSDEELTMAMSYVKDDIFRIYIKEKKEC
>Animalia_Mouse_sp|Q64337|SQSTM_MOUSE|1_107
ASFTVKAYLLGKEEATREIRRFSFCFSPEPEAEAQAAAGPGPCERLLSRVAVLFPTLRPGGFQAHYRDEDGDLVAFSSDEELTMAMSYVKDDIFRIYIKEKKECRR
>Fungi_Mucoromycota|RhiirA1_1|499196|MIX11629_2584_100|1_83
ATIKVTYNSISRRFNIASPNWVELESKLRSLYNIPTTSSLIVSYNDEDGDVITLSSDLELKEILDQQSSSRPIKLILSTVEN
>Animalia_ZebraFish_tr|F8W4T2|F8W4T2_DANRE|63_149
CSMLEVKSKYGAEFRRFSVDRYEPGRYKDFYRLIVRLHQLWHTDVFIGYADVHGELLPINNDDNFCKAVSSTQSLLRIFIQLREEA
>Animalia_Dog_tr|J9P3W4|J9P3W4_CANLF|14_95
QVLVIRIKIPNSGAVDWTVHSGPQLLFRDVLDVIGQVLPEATTTAFEYEDEDGDRITVRSDEEMKAMLSYYYSTVMEQQVN
>Animalia_Human_sp|Q13163|MP2K5_HUMAN|14_95
QVLVIRIKIPNSGAVDWTVHSGPQLLFRDVLDVIGQVLPEATTTAFEYEDEDGDRITVRSDEEMKAMLSYYYSTVMEQQVN
>Animalia_Mouse_sp|Q9WVS7|MP2K5_MOUSE|14_95
QVLVIRIKIPNSGAVDWTVHSGPQLLFRDVLDVIGQVLPEATTTAFEYEDEDGDRITVRSDEEMKAMLSYYYSTVMEQQVN
>Animalia_ZebraFish_tr|A9JRD0|A9JRD0_DANRE|26_91
DMDSPVDSPSHLNFNDLLAAIRDAMPEATVTAFEYEDEVGDRITVRSDDELKAMLSYYCNTVMEQ
>Animalia_ZebraFish_tr|F1Q5Z8|F1Q5Z8_DANRE|1_95
SMTVKAYLIGKEDCNKEIRRFAVDQDVSTSFEYLQRKVLDVFVGLRTAPFQMYYKDEDGDMIAFSSDDELMMGLALVKDDTFRLFIKQRKEHKR
>Animalia_Chicken_tr|A0A1D5PLN4|A0A1D5PLN4_CHICK|1_98
AALTVKAYLLGKEDATREIRRFSLMPPVRYQAVHDRVAELFQGLLRAGPPPAFRMHYKDEDGDLIAFSSDEELDLAMPYVQDGVFRVYIKEKKECRR
>Animalia_Frog_tr|Q6PGS1|Q6PGS1_XENLA|1_104
TVTVKAYLLGKDESHKEIRRFQLELPVAGKGKAASSGSSCEILANKVTDVFQGLKGGAFQMFYKDEEGDLVAFSTDEELHMGLSLLNEDVFRIYIKEKKECKR
>Animalia_Pig_tr|A0A287A5U6|A0A287A5U6_PIG|13_114
NQVLVIRIKIPNSGAVDWTVHSGPQLLFRDVLDVIGQVLPEATTTAFEYEDEDGDRITVRSDEEMKAMLSYYYSTIMEQQVNGQLIEPLQIFPRACKPPGE
>Protozoa_Choanozoa_Salpingoeca_tr|F2UE70|F2UE70_SALR5|46_110
DTAFLRYRIEESFEAALGGKEWQLKWKDEDDDMITIGDAEDLLVAVQSAQDDTLRLFVTTTTTT
>Animalia_Pig_tr|F1S445|F1S445_PIG|55_143
REIRRFSFCFSPEPEAEAEAAAGPGPCERLLSRVAALFPVLRPGGFQAHYRDEDGDLVAFSSDEELTMAMSYVKDDIFRIYIKEKKEC
>Chromista_Stramenopile_Phytophthora_tr|D0MQN8|D0MQN8_PHYIT|29_96
DGRVASAGNELSFRDLRDYVLLVFPELKDVELLLYYIDDDSEQVRITNDAELDEAFRLMRELAVAAG
>Plantae_Rhodophyta_Chondrus_tr|R7Q2Z3|R7Q2Z3_CHOCR|1_86
DQSIILKVTFEGTIRRLPVTRDISFADFHQQLAERFSITVPFVTQYEDLDKDIITFDSDAELNDLFSTIEDTSKPLRISLLTLEE
>Fungi_Basidiomycota|Pucstr1|7191|evm.model.scaffold_16.223|2_89
SHQAPLSIKIKHADVIHKLQVNQHVPIWSTFLAAIAQRFGMPEEQPIGLQYLDPEGDTITISTQADFDELWHEVLSVTAQSSQTGGV
>Animalia_Nematode_tr|Q9U1W1|Q9U1W1_CAEEL|8_94
TSTILKARHADVVRKTSLHHANDLTLIDLVLNVQRLLALPSDANFVLKYKDEEGDLVTLAEDSDLLLALHTSGATLDVTVVVDSRA
>Plantae_Rhodophyta_Chondrus_tr|R7QME1|R7QME1_CHOCR|1_86
APLSVKACYKHTKRRFSLEPSSTFADFQAKLAAIFSIPAPRTILYKDDEDDLVAVSSDSELAELFAIATSASITPLRVYLYDTAE
>Plantae_Rhodophyta_Chondrus_tr|R7Q5J2|R7Q5J2_CHOCR|415_503
AMSFGVKASCTYGWQTQRRFVSVAYGLRFLSFKQVLCEIFDMDGVAFTVCYVDDDGDEIGISEDSDMRPMFDLAKGKQGALRVRLRPP
>Animalia_Dog_tr|J9P3Q8|J9P3Q8_CANLF|178_268
SPDNIVEVKSKFDAEFRRFALPRASVSGFQEFSRLLRAVHQIPGLDVLLGYTDAHGDLLPLTNDDSLHRALASGPPPLRLLVQKREADSS
>Plantae_Rhodophyta_Chondrus_tr|R7QC62|R7QC62_CHOCR|431_522
SGGSLIGVKAEFNGDIRRLRILPDASRASFMSQLQTLFEVPEILVLKYLDEEDDFVTVANETDMTEMIYMVREHNLSPLRVHLQVERTECA
>Fungi_Basidiomycota|Agabi_varbur_1|112480|estExt_fgenesh1_kg.C_40166|444_535
YDLTKIRVKIHYKDDVRGMALTPEMTYKEFMSKLASKFNKSVNGLGLKFQDEDGGKVTLADETDFELAVETARTSTQGKAEGRLVIWCTDR
>Fungi_Ascomycota|Aspnid1|4239|AN6046|442_519
EVRRFRVKVHSFEDTRYILIPPTIEFAEFETRIREKFGFQMALKIKMQDEGDMITMVDQEDLDLLLMASREIARREG
>Fungi_Basidiomycota|Pucstr1|10491|evm.model.scaffold_2.653|443_536
SEMTKIRVKLHHGSDTRGMAVSIDMEFEDFLGKVIKKFSLRQGSVSMKYKDEEGSMVSIMDVDDWESAIETARAYANGRAEGKVEIWVEDGYL
>Fungi_Basidiomycota|Pucstr1|21991|evm.model.scaffold_50.27|443_536
SEMTKIRVKLHHGSDTRGMAVSIDMEFEDFLGKVIKKFSLRQGSVSMKYKDEEGSMVSIMDVDDWESAIETARAYANGRAEGKVEIWVEDGYL
>Fungi_Ascomycota|Schpo1|1006|scd2|454_536
TAGSTCKVKVRLGDETFALRVPSDISFEDFCERLTNKLGECEHLSYRDTNANKVLPLNNVDDLRKACSQESGVLLFAERRRF
>Fungi_Mucoromycota|Morel2|235636|Morel1.CE75622_11690|1_88
ADSNQRPCKVSYNGSLRRFLIARPAIWQDFENKIRNVYSIPGNLALDVQYKDDEGDLITLNTDSELDDVLAMHTIFTPLAPVKFDVV
>Chromista_Stramenopile_Phytophthora_tr|D0MYM0|D0MYM0_PHYIT|435_513
ADCYGNNHRFTSSAESVKQLLVDVQNRLGDNTIRRILYVDDEGDHVLLSEDSDLKDAVNRARTWGNKYIRLIVPHYRL
>Fungi_Ascomycota|Sacce1|462|YBR200W|473_551
SGLKTTKIKFYYKDDIFALMLKGDTTYKELRSKIAPRIDTDNFKLQTKLFDGSGEEIKTDSQVSNIIQAKLKISVHDI
>Animalia_Frog_tr|A0A1L8ESG6|A0A1L8ESG6_XENLA|39_128
NKQADVRIKFEHSGERRILQFSRPVKYEEVEQKVKNVFGQQLDLYYMNNELSIPLRSQDDLDKAVDLLDRSSSMKSLRILLLSHDRNHI
>Animalia_Chicken_tr|F1NUM0|F1NUM0_CHICK|103_192
HQVLVIRIKIPDGGAVDWTVHSAPQLLFRDVLDVIGQVLPDATTTAFEYEDEDGDRITVRSDEEMKAMLSYYYSTVMEQQVNGQLIEPL
>Fungi_Mucoromycota|Morel2|140392|Morel1.fgenesh1_kg.57_#_16_#_Locus3168v1rpkm66.61|495_576
GLRDKLRVKCHYIDTRAVLVRVDTSLQELLQKVQEKFQADRPLKLKYKDEDHHMLSMIDDEDWLMAQQVQMETQGTLDRME
>Animalia_Frog_tr|A0A1L8GAK2|A0A1L8GAK2_XENLA|13_104
DHSHQVRVKAYFKGDIMITHFEPSITFDGLCNEVRDMCSFENDQPFTMKWIDEEGDPCTVSSQLELEEAFRLYELNKDSELLIHVFPCIPE
>Animalia_ZebraFish_sp|Q90XF2|KPCI_DANRE|13_106
ENPHQVRVKAYYRGDIMITHFEPSISYEGLCNEVRDMCSMDNDQLFTMKWIDEEGDPCTVSSQLELEEALRLYELNKDSELIIHVFPCVPEKP
>Animalia_Frog_tr|A0A1L8FG56|A0A1L8FG56_XENLA|9_102
DLSKDIKIKAHYKGDILITRLGALMNYEQLCEEVREMCYLNQRQPITLKWIDDEGDPCTISSQMELEEAFRLYSIYKEEGLSIHVFPSIPEKP
>Animalia_Frog_tr|A0A1L8FM28|A0A1L8FM28_XENLA|10_101
LSKDIKIKAHYKGDILITRLEAGMNYEQLCEEVREMCYLNQRQPITLKWIDDEGDPCTISSQMELEEAFRLYSIYKEEGLSIHVFPSIPEK
>Animalia_Dog_tr|F6XMN6|F6XMN6_CANLF|11_102
SGCRVRLKAHHSGDILITSLDAAMTFEELCDEVREMCSLRQGHPLTLKWVDNEGDPCTVSSQMELEEAFRLACQRRDEGLIIHVFPSTPEQ
>Protozoa_Amoebozoa_Dictyostelium_tr|Q54EB5|Q54EB5_DICDI|1_85
GITYKSNFEGDVRRFSSDHPLTYTRLQDKLVNLYNLYEISFGITYLDDGDNITIADAKDLEEAHNLLGNEILRLTITRKLNENK
>Animalia_Mouse_sp|Q02956|KPCZ_MOUSE|10_103
RSGGRVRLKAHYGGDILITSVDAMTTFKDLCEEVRDMCGLHQQHPLTLKWVDSEGDPCTVSSQMELEEAFRLVCQGRDEVLIIHVFPSIPEQP
>Animalia_Chicken_tr|E1BQN6|E1BQN6_CHICK|11_102
SKDIIRVKAHYSGDILITNLDAYISYDELCDEVREMCNLQQEQPITLKWIDDEGDPCTISSQMELEEAFRLYCQNREEGLIIHVFPSIPEK
>Animalia_Human_sp|Q05513|KPCZ_HUMAN|11_102
SGGRVRLKAHYGGDIFITSVDAATTFEELCEEVRDMCRLHQQHPLTLKWVDSEGDPCTVSSQMELEEAFRLARQCRDEGLIIHVFPSTPEQ
>Animalia_Pig_tr|A0A286ZSY3|A0A286ZSY3_PIG|11_102
NGDRVRLKAHYSGDILITSLDSATTFEELCEEVREMCCLSRDHPLTLKWVDSEGDPCTVSSQMELEEAFRLSSQRRDEGLIIHVFPSIPEE
>Plantae_Chlorophyta_Ostreococcus_tr|A0A096P8H7|A0A096P8H7_OSTTA|193_260
VTCEGEVKSIKLPVQLRYSDLVNAIKSEFGIEKYVAVKYRDFDGDFVTITSRMDLRTALTNFAAVAE
>Animalia_Mouse_sp|Q62074|KPCI_MOUSE|20_113
DHSHQVRVKAYYRGDIMITHFEPSISFEGLCSEVRDMCSFDNEQPFTMKWIDEEGDPCTVSSQLELEEAFRLYELNKDSELLIHVFPCVPERP
>Animalia_Human_sp|P41743|KPCI_HUMAN|20_113
DHSHQVRVKAYYRGDIMITHFEPSISFEGLCNEVRDMCSFDNEQLFTMKWIDEEGDPCTVSSQLELEEAFRLYELNKDSELLIHVFPCVPERP
>Animalia_Nematode_sp|Q19266|KPC3_CAEEL|8_99
EDGDIKLKTRFQGQVVVLYARPPLILDDFFALLKDACKQHKKQDITVKWIDEDGDPISIDSQMELDEAVRCLNSSQEAELNIHVFVGKPEL
>Fungi_Zoopagomycota|Coere1|81886|fgenesh1_kg.21_#_28_#_isotig03066|62_154
QPVVPFRIKFVNNKEEATMADIYPYEEFNDIVQRITAKLRMTRHAEYVLMYKDNDDEEIGVACSDNLREMFAIFEPGSRLQLRIVPFNINNS
>Animalia_ZebraFish_tr|B0S4T7|B0S4T7_DANRE|11_102
PSEYVKIKAHYGGDMLISDLDLALTYTEVCKEVREMCGVRKETPITLKWIDDEGDPCTISSQMELEEAFRIYSRNRHSGLLLHVFPSIPEK
>Animalia_Chicken_tr|E1BWA3|E1BWA3_CHICK|23_114
DSAHQVRVKAYYKGDIMITYFEPSISFEGLCSEVRDMCSFDNEQLFTMKWIDEEGDPCTVSSQLELEEAFRLYELNKDSELLIHVFPCVPE
>Fungi_Mucoromycota|Morel2|133812|Morel1.fgenesh1_kg.8_#_170_#_Locus2404v1rpkm90.59|459_549
GNEFTFKFQESSGQAHRFSSSTRSLAELRNKIIEKIGGLEAGTDVVLSYCDEEGDNVMILQDSDIVDAVQMAYRSQSSLVRLSVTISSKE
>Plantae_Chlorophyta_Ostreococcus_tr|A0A090M2T8|A0A090M2T8_OSTTA|193_263
PPALQIKAVFGQDVRMFSVFSTIGFKDLVTSIATKFNFAGQFSIKYEDEEGVMRNVQSKSDFQKSIYATS
>Fungi_Chytridiomycota|Rhihy1|712469|fgenesh1_kg.5_#_132_#_Locus3843v1rpkm60.52|463_539
GKLVRFTLMTPTTLADLRAIASGRLGVAPTSQDLRLSYEDDDGDWVLVSSDADLDDAISMARRLGEKLSLRVGDDV
>Protozoa_Amoebozoa_Dictyostelium_sp|Q867T7|NCFA_DICDI|304_389
IQDVKITLKVFYKDRRLIQIPVPCNLSTFIQKIELKFEITISDKFSLSFQLDGEENEINSQVQLDKMICMEINEINVKDIIPSPS
>Fungi_Ascomycota|Canalb1|60187|CAALFM_C112250CAT0|440_544
MTVDEIPFIFKFKSPGIEGRVHRITLKASDGIIKLRELMNEKLHDKDFAFLNVPKPDGNSSTQETYAISYVDDEGDVVSITSDSDLAECIRINLNLQNEKADLY
>Animalia_FruitFly_sp|A1Z9X0|APKC_DROME|25_118
NTPNSITVKTAYNGQIIITTINKNISYEELCYEIRNICRFPLDQPFTIKWVDEENDPCTISTKMELDEAIRLYEMNFDSQLVIHVFPNVPQAP
>Animalia_Frog_tr|A0A1L8ENK5|A0A1L8ENK5_XENLA|27_113
KQNAVRVKFEHRGEKRILQFSRPVLLEDLYAKAKVAFGQCMDLHYSNNELVIPLKTQDDLDKAVELLDRSVHLKSLKILLVLHGHT
>Fungi_Chytridiomycota|Rhihy1|725792|fgenesh1_kg.106_#_37_#_Locus1385v1rpkm158.10|457_548
LDPSQFGYKLRDKRSGKVHRFTSSSMNVSDVYAVIRAKTGGAPGVVSYEDEEGDMILLGSNADLEEAVGMARRFGWERLVLHVGEQPKEKE
>Fungi_Ascomycota|Aspnid1|3158|AN7030|534_616
SSGGALKVKVNFQDDLIAIRVPSDINVQQLKEKLMDRLKINDEIVVQYKDEASGAYVDLISDSDLDTAIQRNSKLTLYVGLA
>Fungi_Mucoromycota|RhiirA1_1|367976|estExt_Genewise1.C_8910004|462_556
RGHDENFFTFKFKAPNGKSHRFTVDYTSFEHIRATVASKLPSNVRDFTIYYVDEDDDHVSMSNDDDVIDAVRIAQRQGMSRVILHIQEIEKKSL
>Animalia_Frog_tr|A0A1L8FQI5|A0A1L8FQI5_XENLA|33_118
QQDARIKFEYNGEKRIIEFRRPIKLKDVQQKITDAFGQTMDLHYANNELLIPLMCQEDMDRALEYLDTCPALKSLRILVKSPKKM
>Animalia_Human_sp|Q9Y2U5|M3K2_HUMAN|38_127
KKQNDVRVKFEHRGEKRILQFPRPVKLEDLRSKAKIAFGQSMDLHYTNNELVIPLTTQDDLDKAVELLDRSIHMKSLKILLVINGSTQA
>Animalia_Mouse_sp|Q61083|M3K2_MOUSE|39_126
KQNDVRVKFEHRGEKRILQVTRPVKLEDLRSKSKIAFGQSMDLHYTNNELVIPLTTQDDLDKAVELLDRSIHMKSLKILLVVNGSTQ
>Animalia_Dog_tr|E2RN16|E2RN16_CANLF|40_126
KQNDVRVKFEHRGEKRILQFSRPVKLEDLRSKAKIAFGQSMDLHYTNNELVIPLTTQDDLDKAVELLDRSIHMKSLKILLVINGST
>Animalia_Chicken_tr|Q5ZLW4|Q5ZLW4_CHICK|36_125
KQQRNVRIKFEYEGEKRIIQFPRPVKFKEVVQKVTDAFGQTMDLVCMSNELLIPLKSQEDLDKAMEQLELSPSLKSLRILVSAPKKANL
>Animalia_Pig_tr|I3LNQ4|I3LNQ4_PIG|40_126
KQNDVRVKFEHRGEKRILQFPRPVKLEDLRSKAKIAFGQSMDLHYTNNELVIPLTTQDDLDKAVELLDRSIHMKSLKILLVMNGST
>Animalia_ZebraFish_tr|E7F683|E7F683_DANRE|38_123
NQNDVRVKFEYRGEKRILQFPRPVSLEDLSAKAKVAFGQSMDLHYTNNELVIPLSTQDDLDKAVELLDRSVHMKSLKILLVLPSW
>Animalia_ZebraFish_tr|A0A0R4ITX2|A0A0R4ITX2_DANRE|57_141
YRQDLRVKLEHEREKRIIPFQRPLKFKDLLQKVTEAFGQQMDLYFTEKEMLVALKCQEDLDRAIQGLSSSSGMNNLLRVILKTP
>Animalia_Frog_tr|A0A1L8EL30|A0A1L8EL30_XENLA|39_128
NKQADVRIKFEHSGERRILQFSRPVKYEEVEQKVKTVFGQPLDLYYMNNELSIPLRSQDDLDKAVDLLDRSSSMKSLRISLFSHDRNHI
>Animalia_Dog_tr|F1P750|F1P750_CANLF|39_128
NRQSDVRIKFEHNGERRIIAFSRPVRYEDVEHKVTTVFGQPLDLHYMNNELSILLKNQDDLDKAIDILDRSSSMKSLRILLLSQDRNHT
>Animalia_Human_sp|Q99759|M3K3_HUMAN|39_128
NRQSDVRIKFEHNGERRIIAFSRPVKYEDVEHKVTTVFGQPLDLHYMNNELSILLKNQDDLDKAIDILDRSSSMKSLRILLLSQDRNHN
>Animalia_Mouse_sp|Q61084|M3K3_MOUSE|39_128
NRQSDVRIKFEHNGERRIIAFSRPVRYEDVEHKVTTVFGQPLDLHYMNNELSILLKNQDDLDKAIDILDRSSSMKSLRILLLSQDRNHT
>Animalia_Frog_tr|A0A1L8EVE8|A0A1L8EVE8_XENLA|45_134
KKQNDVRVKFEHRGEKRILQFSRPVLLEDLYAKAKVAFGQCMDLHYSNNELVIPLKTQDDLDKAVELLDRSVHMKSLKILLVLHGHTEV
>Animalia_ZebraFish_tr|E7EXX1|E7EXX1_DANRE|49_133
LQEDVRIKFEFCGERRILMFGRPVQFEEVQQKVKTFFGQQLDLHYMNNELSIPLRDQDDLDKAIDLLDRSSNMKSIKIMLLTQE
>Plantae_Chlorophyta_Ostreococcus_tr|A0A090M3U8|A0A090M3U8_OSTTA|496_585
DDTEKIQVKLFLEEDIRFLEIEPDVSFEELVIAVGKVFIESYSIKFEDADKHHITLRSTDDVRIACRQHERTAATYLKLLLDKASKEKS
>Chromista_Hacrobia_tr|L1JV30|L1JV30_GUITC|529_630
CKKSVLPLKATFSSQDADSVIRRLSVPVELDEEEVPVEGFSAVTDALVYAFRNELKMGCDDVKISYTDEDGDEVMISCDEELGLAMQQFRDASVMRVKLHA
>Fungi_Chytridiomycota|Rhihy1|852374|estExt_Genemark1.C_320167|552_623
TITIRSVVKGVDLFRLDVPRDVRYDELVDGVERILGKRVGGLEYLDESGMMVTLHGDEDLGLMVRTWGVLE
>Animalia_Pig_tr|F1SH28|F1SH28_PIG|60_151
DHSHQVRVKAYYRGDIMITHFEPSISFEGLCNEVRDMCSFDNEQLFTMKWIDEEGDPCTVSSQLELEEAFRLYELNKDSELLIHVFPCVPE
>Protozoa_Choanozoa_Salpingoeca_tr|F2TVT2|F2TVT2_SALR5|2_89
VQPGIRFKCCLGQENRNIFLDSPVSLDQLKQKIVAYFRKPNLNILVVDTEGKRKRLRTQDDLDQCLKSVDAQSSSTAVRLVLTSSTD
>Protozoa_Amoebozoa_Dictyostelium_tr|Q55CE3|Q55CE3_DICDI|1_87
VNLILKIQHNDDTRRVSMERDPTFLELRKMTVTFFKINSFLIKYFDEDKDLITITSDNDLKEAFSIATTSPRTVRLFVSKTEEESS
>Plantae_Chlorophyta_Chlorella_tr|A0A2P6U062|A0A2P6U062_CHLSO|159_253
TSGRQVVFPAKLSMGDDTRFLQLVPGVTYLELMEHVRQLYPAAGPFVLKFVDKEGDLVTIAGARDIQRAMQEAVETAQRGSRNVQLTQQSLPPI
>Fungi_Mucoromycota|RhiirA1_1|455712|gm1.8193_g|559_646
QKPTKIKIKCYHKDTRVVLVSANIRYPDLIKRIQEKFAIGASLQLKYKDEDGTMVTMIDQDDLEMAISMVPDAATDTGRMEIWIEME
>Fungi_Basidiomycota|Agabi_varbur_1|81204|fgenesh1_kg.1_#_90_#_1866_1_CFAF_CFAG_CFAH_EXTA|471_568
PSGRTHRFQSRHDDVAHLREIVAGKLATDPFFTELQLEQDGGPPADPNDFHLSYTDADGDTVLITSDDDVTDAVKIARTAGLDRVVLYVQGGKGWKD
>Fungi_Basidiomycota|Agabi_varbur_1|110685|estExt_fgenesh1_kg.C_10692|1_87
PTHFKLKFDSLTRRATFAHHPSWGQLSAKVASLFSIPQHQVAVTYVDADDEEITLSTEEELQDYYQSSLPGDSFKLSVRDLSRRNQ
>Animalia_Pig_tr|A0A287AGW3|A0A287AGW3_PIG|70_159
KFLSDVRVKFEHNGERRIIAFSRPVRYEDVEHKVTTVFGQPLDLHYMNNELSILLKNQDDLDKAIDILDRSSSMKSLRILLLSQDRNHT
>Fungi_Mucoromycota|Morel2|35585|Morel1.estExt_Genemark1.C_760063|586_662
ADEFIKLKVSYLDDISAMRIPVSVTFQSLQQKIFERLDCDPKPLSYRDSRGDFAALQTDIEVREAIDHCGGKLVIY
>Fungi_Ascomycota|Aspnid1|10154|AN5716|479_584
SPFPFKFKAPSGRVHRVNILPAAGIAELVAQVTAKLGPEVEAVGGAASCADGVLSNTGYALSYVDNEGDTVSITTDQDLVDAVYIARHARRDKVDLFVHDPAQPP
>Fungi_Mucoromycota|Morel2|131755|Morel1.fgenesh1_kg.1_#_160_#_Locus6161v1rpkm26.08|578_666
GLRNKLRVKCHYIDTRAVLVRADTPLEELIQRIQEKFQADRPLKLKYKDEDQHMLSMVDDEDWLMAQQVHMETTGSLDRMELWCFDEE
>Animalia_Echinoderm_tr|W4Y4I9|W4Y4I9_STRPU|66_159
SHSTEIRVKFEFNGEKRILQIPRPLKYDDILLKARTTFGQPVDMFLTNHNTTFSLLIPIRDQTDLNHAVEITDNNPNAKSLRLHLELATPGSS
>Fungi_Zoopagomycota|Coere1|80618|fgenesh1_kg.10_#_71_#_isotig02782|590_674
KKDSMKVKVHFGDDIINLMVPKLAAFETLRAKISAKIANAVASGQPSRAALRIQYLDEDGEAVLMTDEDDFELAKAYAGGDMSA
>Plantae_Chlorophyta_Chlamydomonas_tr|A0A2K3D9U2|A0A2K3D9U2_CHLRE|191_280
LQQGVFVAKATLGDDTKLVHLSLSNSYADVLAAVQQKFPSAGAFLLKYVDKNGDLITLTCKADMHTALGELVQQYQRQVQGQGAHGPKL
>Animalia_Dog_tr|F1PG28|F1PG28_CANLF|127_218
DHSHQVRVKAYYRGDIMITHFEPSISFEGLCNEVRDMCSFDNEQLFTMKWIDEEGDPCTVSSQLELEEAFRLYELNKDSELLIHVFPCVPE
>Animalia_Chicken_tr|A0A3Q2TZP2|A0A3Q2TZP2_CHICK|69_158
KIPNDVRIKFEYHGERRIIPFVRPVRYEDVQQKVKTAFGQPLDLRYVNNELSIPLKNQDDLDKAVDLLDRSSNMKSLRILLLSQDRNHL
>Fungi_Mucoromycota|Morel2|124649|Morel1.fgenesh1_pg.22_#_71|639_718
SSEEMIKIKISYHEDIMAMRIPVSISFRSLQQKIFERLHSDHKDLSYRDDRGDFATIQNDGDVRDAIDRSGGKLMIYVD
>Fungi_Basidiomycota|Pucstr1|16142|evm.model.scaffold_31.154|2_106
SGQSPLFIKIKYAGSTRKVRVPNQPAPVWSKLSKAIIDRFGIPENQPIGLQYVDSDGDAITISSQVEFDELWHEITLAARPSQKNGANQRALSLELVLIDPITP
>Fungi_Basidiomycota|Pucstr1|3214|evm.model.scaffold_12.295|2_106
SGQSPLFIKIKYAGSTRKVRVPNQPAPVWSKLSKAIIDRFVIPENQSIGLQYVDSDGDAITISSQVEFDELWHEITLAARPSQKNGTDQRALSLELVLIDPINP
>Fungi_Ascomycota|Schpo1|1292|mug70|567_654
NPQSPSQFTIKYRSIAGRVHRLRLDGINSVSDLRTAVEEREKEQLVTLTYIDDEGDVVELVSDSDLREAILLARRRGLPRLEVRGVA
>Fungi_Mucoromycota|Morel2|1817815|fgenesh1_pg.19_#_89|653_742
NGVPQLKVKVNYQEDSYLIVVPVQIGYSELIERVERKIRLCGSRRTESQPLRLRYKDEDNDYINMEDDEDISLAMESCFADGVMNLHVI
>Plantae_Rhodophyta_Chondrus_tr|R7QPC9|R7QPC9_CHOCR|372_470
GDVALASFKFKDLNHEYRRIKMPMPPAPGAFDQFVVDIRRRFAGSANVGPIKIKYVDEDGDEVLLSNDEDLASCYEDFLESKNRTIHLRVYDTERPTS
>Protozoa_Amoebozoa_Dictyostelium_tr|Q86KD2|Q86KD2_DICDI|1_88
NILIKSELENDKRRFRLKECSFSCLCYTLASIYSFYNDMIYSIFYLDNENEWITLASTDDLKESYSLCPSLIRIKIIVLDLTINNNN
>Fungi_Zoopagomycota|Coere1|81531|fgenesh1_kg.17_#_68_#_isotig02469|726_836
GQSKAVKVKVHFQNDIFVVIIRNNVTFDDLVSRVDRKIKICAGPHVGISSSNEHDIASAPVLNIRMRYQDEDGDMILIGSDEDVQLAFESASAAKKDDTSMSTLNLFVSI
>Fungi_Ascomycota|Canalb1|56321|CAALFM_C501970CAT0|744_831
PTFDVAIKLLYKSTELSEPLIVNAQIEYNDLLQKIISQIITSNLVADDVNISRLRYKDDEGDFVNLNSDDDWGLVLDMLTSEDFYQT
>Fungi_Ascomycota|Sacce1|36|YAL041W|781_845
TLLVEKVWNFDDLIMAINSKISNTHNNNISPITKIKYQDEDGDFVVLGSDEDWNVAKEMLAENN
>Protozoa_Choanozoa_Salpingoeca_tr|F2UE56|F2UE56_SALR5|1_86
AQTVEWVKVSLGDDLRRMRVSQTFEQLRSRVQEAFHLAGTAFTLKWVDEDGDLITLADDTDLIAMLAHPKACVRAYVQLDGSGND
>Fungi_Chytridiomycota|Rhihy1|720875|fgenesh1_kg.45_#_45_#_Locus2061v1rpkm110.78|13_89
WEDIVRVKVEHVGTVRQIVFDEAEVPWTLFASKVKEVFRIPTATSISAFYIDEDGDSIQIDSDVEIQYLLKLPRVP
>Fungi_Ascomycota|Schpo1|1489|scd1|770_872
NTTNVKIRLRLHEVSLVLVVAHDITFDELLAKVEHKIKLCGILKQAVPFRVRLKYVDEDGDFITITSDEDVLMAFETCTFELMDPVHNKGMDTVSLHVVVYF
>Fungi_Mucoromycota|Morel2|124606|Morel1.fgenesh1_pg.22_#_28|800_889
AGVPQLKIKVNFQEDAYLIVVPIQIGYNELIERVEKKIRLCGCRRSDSQPLRLRYKDEDNDYIIIKDNDDILLAFESCYAEGVMNLHVS
>Fungi_Mucoromycota|RhiirA1_1|409512|fgenesh1_kg.59_#_31_#_ACTTGA_L001_R1_(paired)_contig_7603|803_894
NFSTTMKIKVNYAEDIFVIVVPQNIEYKELCDRVERKIRLCTTQRDESIPLRIKYQDEDGDHITINSDEDVLMAFEGRLAAGGNFVNLYVS
>Plantae_Chlorophyta_Ostreococcus_tr|Q015Z7|Q015Z7_OSTTA|816_896
VVANAISVKASVEDDVVRFKLTSDMTFAALLAKLHLNGKKEVTLHYLDDGDEWIRLGGDLDLLEARICGDAAGALRIKCM
>Fungi_Mucoromycota|RhiirA1_1|429261|fgenesh1_kg.2247_#_2_#_TR18143|c0_g1_i1|5_88
INFKVSCTSDPTVLRKLNFKNSDLTYSSLYAKLSALFKLDNFIIRYTDEDEDAICIDNDKELKDAIDHALNLGKNNARVVIRL
>Fungi_Ascomycota|Aspnid1|10298|AN5592|810_913
FMPTQLKAKVNFDENYVTLVISSNIGFRTLTDRVDAKLARFTNRSIGSKTVRLRYQDEDGDFVTIDSDEAVQLAFVEWKEQHREELARGQVGEIQLFCQPIEN
>Animalia_Chicken_tr|E1C6F8|E1C6F8_CHICK|1_87
EPQVNLRVSYRGETQSFLVSDTAHTTWADVEAMVKVSFDLDDIQIKYIDEDNDEVSVNSKEEYEEALKIAVKQGNQLQMNVYEESS
>Protozoa_Amoebozoa_Dictyostelium_sp|Q54R82|MKKA_DICDI|10_101
FVDPFIRIKCILGDDIRIIKFNSNISYGGLMNQLEQDFQCPISIHQYEDYEGDKVTVKSKDDIMEALTMYFELKALNPTKIISTKFFLKQL
>Protozoa_Choanozoa_Monosiga_tr|A9UPL7|A9UPL7_MONBE|6_80
GDESVVVKFRWQDSVRRLHFERLPDIQELVAQLEAVTKASADQITYVDSDGDRVTIDTTIELREARRELGQKLV
>Animalia_Dog_tr|E2RL96|E2RL96_CANLF|1_90
EPQVTLNVTFKNETQSFLVSDPENTTWADVEAMVKVSFDLTTIQIKYLDEENEEVSINSQGEYEEALKMAVKQGNQLQMQVHEGSRVDE
>Fungi_Basidiomycota|Agabi_varbur_1|54553|estExt_Genewise1.C_30413|3_114
CPDKPLLVRCAFNGRSKRITFQSARNCNYDLLRRKVDQCFSLYGTPYLIAWKDDDGETTNITTDNDLVETIKYFHDGGEAPLSSAASILSGRSFSSRKITIHVDVIMEYDG
>Animalia_Frog_tr|A0A1L8EMC4|A0A1L8EMC4_XENLA|1_90
ESQVNLFVSCNGESQNFLVSNSENTTWADVETMVLVSYDLNYIQIKYIDEDNEEVSVNSQGEYEEALKSAVKQGGLLRINVYDKQQPSK
>Animalia_Human_sp|Q14596|NBR1_HUMAN|1_90
EPQVTLNVTFKNEIQSFLVSDPENTTWADIEAMVKVSFDLNTIQIKYLDEENEEVSINSQGEYEEALKMAVKQGNQLQMQVHEGHHVVD
>Animalia_Frog_tr|A0A1L8ETV5|A0A1L8ETV5_XENLA|1_90
ESQVNLCVSCNGESQNFLVSDSENTTWADVETMVLVSYDLNDIQIKYMDEDNEEVSVNSQGEYEEALKSAVKQGGLLRMNVYEKQQPSK
>Animalia_Mouse_sp|P97432|NBR1_MOUSE|1_91
EPQVTLNVTFKNETQSFLVSDPENTTWADVEAMVKVSFDLNTIQIKYLDEENEEISINSQGEYEEALKMANIKQGNQLQMQVHEGYHVVD
>Fungi_Basidiomycota|Agabi_varbur_1|65097|estExt_Genewise1.C_390041|900_988
DQSPPVKVKVHFHEDIFVIQVPRVTEFDDLVEKVGKKIRLCGPRRDDGPLKVKYRDEDGDLVSLGSTEDVQIAFESFRPGGQVTLFVT
>Animalia_ZebraFish_tr|E9QEG9|E9QEG9_DANRE|1_90
NLPVTVKVNFRGNVKKFPVLDTNKAQWETVEAWIKTTFGLSHFQVKYFDEDNEEVCINSQDEYTEALKSAFKQANQLHMNVYKMKGQAE
>Animalia_Pig_tr|A0A287A9L9|A0A287A9L9_PIG|1_90
EPQVTLNVTFKNETQSFLVSDPENTTWADVEAMVKVSFDLNTIQIKYLDEENEEVSINSQGEYEEALKMAVKQGNQLQMQVHEGYSVVD
>Animalia_ZebraFish_tr|F1R2I7|F1R2I7_DANRE|1_90
DFYINLKVTFRGNAKSFLLSGSETKSWESMEAMVKRSFGLCNLQLTYFDEENEEVSVNSQLEYEEALKSAARQGNRLQMNVYETRGSRA
>Plantae_Rhodophyta_Chondrus_tr|R7Q3Y4|R7Q3Y4_CHOCR|915_1011
EKKKTFIVKASCRYGWANSTRRLSVSMKTAFPAFKTRLGDAFDMIKPFTITYRDEEGDFVKVSSEAEMAHLLNMAGRHVRPVQVKLIPPHGLFKTS
>Protozoa_Amoebozoa_Dictyostelium_tr|Q54Q21|Q54Q21_DICDI|48_141
NNLDSTTLNVTLGSEMKSITVPKSSTYKDMISTIKDKFGVNSKSTLCIKCENKDGEMFSLASDCHVKKAYNQQPENQPKELRLVVKEIPQKKC
>Protozoa_Euglenozoa_Trypanosoma_tr|Q38CG8|Q38CG8_TRYB2|606_710
SDVDGFKLKIHFEAQLRVLRIQGTETCTFDEVYKRVHDLCTQQTALHHRPAGQKLRLRYEDAEGDCISLLTQEDWNVFISEQAPSGLRGAKLEIYCDFPPVPSQ
>Fungi_Basidiomycota|Ustma2_2|9640|mRNA_UMAG_02422|1014_1102
SSAIKLNISFAEDRYVVVVLSSTPFSTLLEKVTKKIRLCSGKNLEHTLRMRYIDEDGDAVLISDDDDVQMAFDSARASPAGEVELVVN
>Animalia_Echinoderm_tr|W4ZC17|W4ZC17_STRPU|1_88
EENIALEVRFEGETQIYSPAYKTKWQDLLAMLKCSFDLEDIVVTYIDDEEDEIAVDTEEEYDQAKALASKCNNVLRLRVSRVIILDT
>Fungi_Basidiomycota|Pucstr1|23587|evm.model.scaffold_58.102|1085_1192
NGPTSIRFKLKAGEDTYVIVTLSTVTYQELIAKILKKLKNCGVSSSKDPAHSISSSSSGSAGYAGKIKIRYEDEEGDLILICNDEDVGMAIDWMKSVGISHLMLFVD
>Fungi_Basidiomycota|Pucstr1|6457|evm.model.scaffold_150.47|1085_1192
NGPTSIRFKLKAGEDTYVIVTLSTVTYQELIAKILKKLKNCGVASSKDPAHSISSSSGGSAGYAGKIKIRYEDEEGDLILICNDEDVGMAIDWMKSVGISHLMLFVD
>Plantae_Chlorophyta_Chlamydomonas_tr|A0A2K3D924|A0A2K3D924_CHLRE|17_132
KKDDRIRVRLHYGGKFAQDAPNLWRYVGGEVFNESFPLEAKYADVCLRLNDKFGDTVSFKYLCPGDDLDPDNLVQVQGDDDLTEMKDEYAHAVGDTRSRTVRLKIYVFRAVIFER
>Protozoa_Choanozoa_Salpingoeca_tr|F2U486|F2U486_SALR5|681_765
LHRLPHPFTAHHISVIMEVAAHARWEEVQSDLQRTLGFALSRVQYVDDEDDWITISSDEDWTSAVTLYPAKLFLQVDKASACVS
>Plantae_Chlorophyta_Chlorella_tr|A0A2P6TY08|A0A2P6TY08_CHLSO|810_911
RFAQGEDGAWRYLGGDHFLESVPESTKYADLMFSLVEKVDGAVSVKYQMPGEELDPEALISVNDDGDIKELFAEYQHALRLPGTPIKTFRLRLFLFPAAEE
>Protozoa_Euglenozoa_Leishmania_tr|Q4QC60|Q4QC60_LEIMA|1204_1298
RLLDTLRLKIHFDAQTRVLPVADAAQASFHDVYKQIHDFCQTQLQQPPRAAGAERRLRIRYEDTEGDFISLLDQQDWHMMLSELAPHGCGGVKI
>Plantae_Chlorophyta_Chlamydomonas_tr|A0A2K3D147|A0A2K3D147_CHLRE|1914_2016
FSACRATGHWEYGGGETRLVAVEEAAGFERFRDSVFAACKGRVRSPDEASLRYELPSCPGTLVDVRSDGDVGMMWEELADFAESSGKPSYKLHVYVCHHLLL
>Chromista_Stramenopile_Phytophthora_tr|D0N4K8|D0N4K8_PHYIT|3091_3187
KNMDDNTFVFKVSDGAQGHFHRIMCRFNSMGPLLEQIRFKMGMDDNEALRLKYEDDEGDLALLTSDESLVEAVHMAQRAGWKRLVLVVDVVKRPQH
