# Supplementary material for: Deep Evolutionary History of the Phox and Bem1 (PB1) Domain Across Eukaryotes
Source: Sci Rep. 2020 Mar 2;10:3797. doi: 10.1038/s41598-020-60733-9 (PMC7051960; doi:10.1038/s41598-020-60733-9)
Supplement: Supplementary file 6 — Supplementary Information 6. [file 41598_2020_60733_MOESM6_ESM.r]

# Load required libraries
library("protr")
library("Peptides")

# Load FASTA files from protr
landplant_raw <- readFASTA("PlazaOrthologues_selectedPB1.fa")
length(landplant_raw)

# Load class/clade information
landplant_metadata <- read.table("PlazaOrthologues_metadata.txt", sep = "\t", row.names = 1, 
                                 col.names = c(NA, "Species", "GeneFamily", "OrthoGroupID"))

# Amino acid type sanity check and remove the non-standard sequences from protr
landplant <- landplant_raw[(sapply(landplant_raw, protcheck))]
length(landplant)

# Sequence length from Peptides
landplant_length <- data.frame(Length=(sapply(landplant, lengthpep)))

# Molecular weight from Peptides
landplant_mw <- data.frame(MolWt=(sapply(landplant, mw)))

# Net charge from Peptides
landplant_charge <- data.frame(NetCharge=(sapply(landplant, charge, pH = 7, pKscale = "EMBOSS")))

# Isoelectric point (pI) from Peptides
landplant_pI <- data.frame(pI=(sapply(landplant, pI, pKscale = "EMBOSS")))

# Aliphatic index from Peptides
landplant_aIndex <- data.frame(AliphaticIndex=(sapply(landplant, aIndex)))

# Hydrophobicity index (H) from Peptides
landplant_hydrophobicity <- data.frame(Hydrophobicity=(sapply(landplant, hydrophobicity, scale = "Eisenberg")))

# Hydrophobic moment index (mH) for Alpha helices and Beta sheets from Peptides
landplant_mHalpha <- data.frame(mHalpha=(sapply(landplant, hmoment, angle = 100, window = 11)))
landplant_mHbeta <- data.frame(mHbeta=(sapply(landplant, hmoment, angle = 160, window = 11)))

# Aminoacid composition from protr
landplant_AAC <- data.frame(t(sapply(landplant, extractAAC)))

# Aminoacid composition type from Peptides
subdata <- function(x){ x[,2] }
landplant_aaComp <- as.data.frame(t(data.frame(sapply(sapply(landplant, aaComp), subdata))))


# merge all the descriptor data
landplantdf <- data.frame(landplant_length, landplant_mw, landplant_charge, landplant_hydrophobicity, landplant_pI, 
                          landplant_aIndex, landplant_mHalpha, landplant_mHbeta, landplant_AAC)

landplantdatafull <- merge(landplant_metadata, landplantdf, by = "row.names", all.x = FALSE)
rownames(landplantdatafull) <- landplantdatafull[,1]; landplantdatafull[,1] <- NULL
str(landplantdatafull)
landplantdata <- landplantdatafull[, -c(1,3)]   # Remove unnecessary columns
str(landplantdata)
table(landplantdata$GeneFamily)
colnames(landplantdata)
# [1] "GeneFamily"     "Length"         "MolWt"          "NetCharge"      "Hydrophobicity" "pI"             "AliphaticIndex" "mHalpha"       
# [9] "mHbeta"         "A"              "R"              "N"              "D"              "C"              "E"              "Q"             
# [17] "G"              "H"              "I"              "L"              "K"              "M"              "F"              "P"             
# [25] "S"              "T"              "W"              "Y"              "V"             


# Run RandomForest
library("randomForest")
set.seed(123)
rf <- randomForest(GeneFamily ~ ., data=landplantdata, importance=TRUE, proximity=TRUE)
print(rf)
# attributes(rf)
# rf$confusion # Confusion matrix
plot(rf)  # Error rate of Random Forest

# Variable importance
varImpPlot(rf)
varImpPlot(rf, sort = T, n.var = 10, main = "Top 10 - Variable importance")
importance(rf)
varUsed(rf)


## ~~~~~~~~~~~~~~~~~~ RandomForestExplainer ~~~~~~~~~~~~~~~~~~~ ##
library("randomForestExplainer")
explain_forest(rf, interactions = TRUE, data = landplantdata)

# ~~~~~~~~~~~~~~~~~~ Plots ~~~~~~~~~~~~~~~~~ #
x <- landplantdata[,c(1,2:9)]  # Length, MolWt, NetCharge, pI, AliphaticIndex, Hydrophobicity, mHalpha, mHbeta
y <- landplantdata[,c(1,10:29)] # Amino acids from AAC


df.m <- melt(y, id.var = "GeneFamily")
p <- ggplot(data = df.m, aes(x=variable, y=value))
p <- p + geom_violin(aes(fill = GeneFamily))
p <- p + facet_wrap( ~ variable, scales="free")
# p <- p + xlab("Category") + ylab("Value") + ggtitle("Amino acids") # General properties, Size and characteristics, Amino acids
p <- p + guides(fill=guide_legend(title="Gene family"))
p 
